# Supplementary material for: Allele-biased expression of the bovine APOB gene associated with the cholesterol deficiency defect suggests cis-regulatory enhancer effects of the LTR retrotransposon insertion
Source: Sci Rep. 2022 Aug 5;12:13469. doi: 10.1038/s41598-022-17798-5 (PMC9355974; doi:10.1038/s41598-022-17798-5)
Supplement: Supplementary file 6 — Supplementary Table 1. [file 41598_2022_17798_MOESM6_ESM.xlsx]

## Sheet: Tabelle1
Target	Name	Sequence	Annealing temperature
APOB_Exon 13	APOB_ex13_F1	CCC TTC CTT GAG CTG GTT G	58°C
	APOB_ex13_R1	AGT GGC TAA ATC AGA ATT GAG GT
APOB_Exon 3	APOB_ex3_F2	CTG TGC CAC TAT CCT TCT ATG C	62°C
	APOB_ex3_R2	CTC TAG GGG ATC TTC TTG ACT C
