# Supplementary material for: Allele-biased expression of the bovine APOB gene associated with the cholesterol deficiency defect suggests cis-regulatory enhancer effects of the LTR retrotransposon insertion
Source: Sci Rep. 2022 Aug 5;12:13469. doi: 10.1038/s41598-022-17798-5 (PMC9355974; doi:10.1038/s41598-022-17798-5)
Supplement: Supplementary file 7 — Supplementary Table 2. [file 41598_2022_17798_MOESM7_ESM.xlsx]

## Sheet: Differential_expression_CDC_CDF
gene_id	baseMean	log2FoldChange	lfcSE	pvalue	padj	Gene_name	Chromosome_scaffold_name
ENSBTAG00000008505	67031	-0.953314	0.133146	8.07346e-13	5.28973e-09	APOB	11
ENSBTAG00000037673	7746.1	-1.82593	0.322989	1.57476e-08	5.15892e-05	GSTM1	3
ENSBTAG00000053645	42755.7	-1.38123	0.253368	4.99564e-08	8.18286e-05	CYP3A5	25
ENSBTAG00000017765	12555.9	-2.29304	0.419837	4.715e-08	8.18286e-05	GSTM1	3
ENSBTAG00000001842	7481.59	-1.36526	0.280392	1.12103e-06	0.00146899	GSTM3	3
ENSBTAG00000023419	21893.7	-0.613696	0.129618	2.19445e-06	0.00239634	SULT2A1	18
ENSBTAG00000018410	1020.27	-1.00453	0.214626	2.86389e-06	0.0026806	EBPL	12
ENSBTAG00000010564	1079.74	-1.28606	0.281853	5.04607e-06	0.00413273	ELOVL6	6
ENSBTAG00000005287	7641.6	-3.07703	0.681826	6.39399e-06	0.00465482	CYP7A1	14
ENSBTAG00000009517	10840.2	-0.89946	0.201632	8.16208e-06	0.0053478	DBI	2
ENSBTAG00000019246	27741.1	-1.05029	0.23805	1.0239e-05	0.00559052	SC5D	15
ENSBTAG00000055207	6596.36	-2.80483	0.633886	9.65252e-06	0.00559052	SCD	26
ENSBTAG00000018382	1725.06	-0.557789	0.128201	1.35585e-05	0.00683349	SMS	X
ENSBTAG00000040367	946.874	0.936203	0.216912	1.58843e-05	0.0068446		2
ENSBTAG00000002526	2223.02	-1.29947	0.301867	1.67145e-05	0.0068446	BDH2	6
ENSBTAG00000005294	781.622	-0.558797	0.12978	1.66446e-05	0.0068446		X
ENSBTAG00000004688	9545.9	-1.18911	0.279309	2.06883e-05	0.0079735	DHCR24	3
ENSBTAG00000016275	3217.52	-1.40892	0.334145	2.48125e-05	0.00894296	AMDHD1	5
ENSBTAG00000016276	2523.09	-1.42355	0.339876	2.80886e-05	0.00894296	HAL	5
ENSBTAG00000038107	2213.18	-0.278098	0.066898	3.2238e-05	0.00894296	MAPKAPK2	16
ENSBTAG00000018556	34968.8	-1.17173	0.280851	3.01833e-05	0.00894296	MGC137211	5
ENSBTAG00000020352	1293.03	0.979938	0.234978	3.04142e-05	0.00894296	PAQR5	10
ENSBTAG00000021934	3098	-1.21344	0.292156	3.27581e-05	0.00894296	RETSAT	11
ENSBTAG00000000940	590.914	-0.274962	0.0659311	3.03996e-05	0.00894296	TBCC	23
ENSBTAG00000017043	1474.63	-1.64655	0.405391	4.87318e-05	0.0122804	GPR1	2
ENSBTAG00000037917	2639.53	-0.773699	0.190211	4.75013e-05	0.0122804	SLC17A1	23
ENSBTAG00000004349	5165.8	-0.303884	0.0749863	5.06662e-05	0.012295	DAZAP2	5
ENSBTAG00000025250	28475.2	-0.373629	0.0924803	5.34311e-05	0.0125029	CCL3	19
ENSBTAG00000015505	20965.8	-2.58322	0.64549	6.28226e-05	0.0141936	FADS2	29
ENSBTAG00000016465	3968.85	-1.34695	0.338297	6.84601e-05	0.0149517	DHCR7	29
ENSBTAG00000037452	1065.56	-0.604902	0.153178	7.84714e-05	0.016067		10
ENSBTAG00000003632	929.844	-1.30401	0.329742	7.66529e-05	0.016067	CYP39A1	23
ENSBTAG00000047914	2140.17	-1.3476	0.344057	8.9735e-05	0.0169833	CDHR5	29
ENSBTAG00000014217	1025.13	-0.710774	0.181591	9.07227e-05	0.0169833	HHEX	26
ENSBTAG00000011720	28647	-1.03653	0.264586	8.94476e-05	0.0169833	HSD17B6	5
ENSBTAG00000038058	3114.81	-2.25364	0.580917	0.00010469	0.0169962		15
ENSBTAG00000004288	5237.23	-1.37992	0.356051	0.000106356	0.0169962	GSTA4	23
ENSBTAG00000039647	24149.3	-1.48852	0.381369	9.49692e-05	0.0169962	MGC152010	6
ENSBTAG00000018774	1018.81	0.843157	0.216861	0.000101071	0.0169962	NUAK2	16
ENSBTAG00000007170	1485.68	0.791593	0.203636	0.000101367	0.0169962	SLC38A7	18
ENSBTAG00000003316	951.648	-0.300591	0.0773439	0.000101731	0.0169962	SYAP1	X
ENSBTAG00000006326	1029.76	-1.27486	0.329525	0.000109376	0.0170627	ALDH1L2	5
ENSBTAG00000023939	77793.6	-1.01568	0.26439	0.000122246	0.017799		26
ENSBTAG00000000140	33568	-1.12721	0.293344	0.000121725	0.017799	EPHX1	16
ENSBTAG00000003068	11861.7	-1.03322	0.26832	0.000117786	0.017799	MSMO1	17
ENSBTAG00000016277	11213.6	-0.945047	0.247221	0.000132013	0.0188032	MARC2	16
ENSBTAG00000013489	11392.4	-1.10632	0.291553	0.000147896	0.0190789	CYP27A1	2
ENSBTAG00000004075	4251.11	-0.968551	0.255008	0.000145795	0.0190789	IDI1	13
ENSBTAG00000016836	1235.49	-0.788101	0.207298	0.000143664	0.0190789	PDK1	2
ENSBTAG00000007895	2209.89	0.730446	0.192549	0.000148508	0.0190789	SLC20A1	11
ENSBTAG00000014478	744.128	0.417258	0.109716	0.000142904	0.0190789	ZSCAN29	21
ENSBTAG00000006307	29531.6	-0.791057	0.209962	0.000164817	0.0201863	HSD17B11	6
ENSBTAG00000032905	1812.54	-0.772272	0.204611	0.000160432	0.0201863	RMDN2	11
ENSBTAG00000019125	801.315	-0.844531	0.224569	0.000169451	0.0201863	SLC1A1	8
ENSBTAG00000012120	1004.71	0.628585	0.166972	0.000166801	0.0201863	TIPARP	1
ENSBTAG00000013423	1264.84	-0.679872	0.181081	0.000173675	0.02032	GLRX5	21
ENSBTAG00000016799	631.97	0.791699	0.211151	0.000177221	0.0203711	ERN1	19
ENSBTAG00000053578	10074	-1.31907	0.353578	0.000190999	0.0215763	CCL16	19
ENSBTAG00000019692	627.468	0.562334	0.150943	0.000194953	0.0216497	BCL2L2	10
ENSBTAG00000014265	5285.64	-0.49135	0.132601	0.000210989	0.02304	SREBF2	5
ENSBTAG00000022058	877.305	0.629219	0.170766	0.000228989	0.0245956	ACACB	17
ENSBTAG00000000170	1018.72	-2.40658	0.653933	0.000233085	0.0246319	GSTT4	17
ENSBTAG00000000085	74357.2	-1.12948	0.307989	0.000245161	0.0250984	CYP1A2	21
ENSBTAG00000000111	9940.75	0.749367	0.20427	0.000243968	0.0250984	UGP2	11
ENSBTAG00000015086	14071.1	-0.778338	0.212866	0.000255712	0.0253852	HSD11B1	16
ENSBTAG00000005976	2006.7	-0.783729	0.214125	0.000252078	0.0253852	HSD17B7	3
ENSBTAG00000049496	2584.22	-1.71215	0.468796	0.00025997	0.0254227		26
ENSBTAG00000051904	58315.6	-1.09018	0.300101	0.000280467	0.0267383		3
ENSBTAG00000047362	8080.22	-0.822103	0.22637	0.000281585	0.0267383	RCN1	15
ENSBTAG00000005670	1815.06	-1.17649	0.32471	0.000290983	0.027236	ARHGEF19	2
ENSBTAG00000025485	1573.14	-1.92742	0.534736	0.000312824	0.0279431		23
ENSBTAG00000013046	2851.1	-0.64936	0.18027	0.000315597	0.0279431	MPP1	X
ENSBTAG00000016024	7419.05	-0.368686	0.102324	0.000314404	0.0279431	MYL12A	24
ENSBTAG00000018691	2774.75	-0.365645	0.101438	0.000312632	0.0279431	RHOU	28
ENSBTAG00000052516	647.066	-1.12609	0.313146	0.000323075	0.0281148	CDA	2
ENSBTAG00000018773	598.125	1.72135	0.479001	0.000326118	0.0281148	RND1	5
ENSBTAG00000001105	8542.85	-0.50141	0.139792	0.000334706	0.0283619	ANXA4	11
ENSBTAG00000011839	16023.7	-1.64249	0.458212	0.000337641	0.0283619	HMGCS1	20
ENSBTAG00000009212	109820	-0.876452	0.245455	0.000355996	0.0288957	APOA2	3
ENSBTAG00000001868	3489.75	-0.732324	0.204988	0.000353565	0.0288957	PCYT2	19
ENSBTAG00000010587	2114.23	-1.11419	0.312113	0.000357228	0.0288957	SH3BGRL	X
ENSBTAG00000013127	3351.97	-0.572937	0.160867	0.000368657	0.0294566	LPCAT3	5
ENSBTAG00000003746	27595.6	-1.14388	0.321877	0.000379741	0.0299767	SCP2	3
ENSBTAG00000047229	1050.91	-1.21307	0.342799	0.00040207	0.0313615	CRIP1	21
ENSBTAG00000003892	749.835	1.77931	0.503806	0.000412858	0.0318241		23
ENSBTAG00000018742	5824.35	-0.303628	0.0862499	0.00043101	0.0328369	MTCH2	15
ENSBTAG00000014931	7509.25	-0.441888	0.125792	0.000443324	0.0333869	MLF2	5
ENSBTAG00000008541	13882.6	-0.923935	0.263336	0.000450503	0.033542	MGST1	5
ENSBTAG00000019423	25419.5	-1.18173	0.339497	0.000499898	0.034686	ACSM2B	25
ENSBTAG00000016204	706.324	0.671229	0.19324	0.00051361	0.034686	C1RL	5
ENSBTAG00000001992	5478.26	-0.914959	0.263229	0.000509141	0.034686	CYP51A1	4
ENSBTAG00000013860	1336.32	0.960848	0.276326	0.00050664	0.034686	GADD45A	3
ENSBTAG00000004736	2083.76	-0.199603	0.057358	0.000501486	0.034686	GRB2	19
ENSBTAG00000020632	649.948	-0.88802	0.255793	0.00051729	0.034686	NQO1	18
ENSBTAG00000039463	12335.2	-0.985671	0.283985	0.000518808	0.034686	SLC22A9	29
ENSBTAG00000014913	577.349	0.640285	0.183958	0.000500274	0.034686	SRD5A3	6
ENSBTAG00000006202	7361.69	-0.276868	0.079489	0.000495635	0.034686	ST13	5
ENSBTAG00000004040	2355.16	-1.25906	0.36198	0.00050466	0.034686	UGT2A1	6
ENSBTAG00000001021	31125.4	-1.27245	0.36757	0.000536603	0.0355078	CYP1A1	21
ENSBTAG00000006546	18680	-1.16964	0.338132	0.000541938	0.0355078	GSTA2	23
ENSBTAG00000014322	3251.14	0.365791	0.10638	0.000584866	0.0368465	FAM234B	5
ENSBTAG00000014272	14586.4	-0.658728	0.191494	0.000581838	0.0368465	MMUT	23
ENSBTAG00000049402	1066.93	-0.290853	0.0844613	0.000573977	0.0368465	SUMO1	2
ENSBTAG00000018588	62358.6	-0.652679	0.189608	0.000576894	0.0368465	TMBIM6	5
ENSBTAG00000036101	2475.47	-1.43486	0.418049	0.000598553	0.0373497	KYAT1	11
ENSBTAG00000051713	9484.32	-1.76724	0.515325	0.00060499	0.0373953		6
ENSBTAG00000006795	2353.05	-0.745872	0.217824	0.000616637	0.0377589	GCSH	18
ENSBTAG00000052243	1044.54	-1.00117	0.294114	0.000664038	0.0380346		9
ENSBTAG00000022246	3117.62	-0.869711	0.255298	0.000657658	0.0380346	C29H11orf86	29
ENSBTAG00000017714	3273.84	-1.0279	0.301566	0.000653111	0.0380346	C4BPB	16
ENSBTAG00000003359	5654.16	-0.783502	0.229656	0.000645751	0.0380346	ELOVL5	23
ENSBTAG00000013007	8148.96	-0.9762	0.286684	0.000661294	0.0380346	FAM210B	13
ENSBTAG00000002049	8898.39	-0.937145	0.275424	0.000667579	0.0380346	HADH	6
ENSBTAG00000009231	6460.35	-0.897985	0.263133	0.000643309	0.0380346	NSDHL	X
ENSBTAG00000039442	5407.44	-0.442854	0.129515	0.000627741	0.0380346	SEC62	1
ENSBTAG00000024240	12809.9	-0.928288	0.274016	0.000704774	0.0394735	ACADM	3
ENSBTAG00000014351	1339.44	0.586192	0.173037	0.000704884	0.0394735	EIF2AK4	10
ENSBTAG00000019770	3726.14	-1.76344	0.521606	0.000722765	0.0397946	APOA4	15
ENSBTAG00000006343	1620.48	1.68111	0.496957	0.000717506	0.0397946	IL1R2	11
ENSBTAG00000022294	1947.4	-1.62141	0.480441	0.000738577	0.0403263	FADS1	29
ENSBTAG00000017442	13852.6	-0.547197	0.162465	0.000756921	0.0409864	CDO1	10
ENSBTAG00000008649	686.182	0.408668	0.121559	0.000774098	0.0415728	ETV3	3
ENSBTAG00000023549	25372.4	-1.61417	0.481612	0.000803498	0.0421162	CYP2C19	26
ENSBTAG00000049666	19945	-0.73535	0.219391	0.000802945	0.0421162	CYP3A5	25
ENSBTAG00000018523	1479.72	0.469194	0.139833	0.000792516	0.0421162	TRIM38	23
ENSBTAG00000008429	1377.65	0.402417	0.120582	0.000846026	0.0439933	LRP4	15
ENSBTAG00000003240	577.122	-0.647697	0.194219	0.000853367	0.0440257	C8H9orf152	8
ENSBTAG00000018936	5288.28	-0.782533	0.234826	0.000861004	0.0440726	LSS	1
ENSBTAG00000011600	732.445	0.701247	0.210669	0.000872639	0.0443151	MAP3K8	13
ENSBTAG00000015221	5770.02	-0.679572	0.204287	0.000879268	0.0443151	PCCB	1
ENSBTAG00000037640	2093.64	-0.581938	0.175129	0.000890818	0.0445545	PID1	2
ENSBTAG00000008103	51789.3	-1.78457	0.538837	0.000926686	0.0457035	ALDH1A1	8
ENSBTAG00000007844	1040.45	-0.601891	0.181869	0.000934718	0.0457035	CETN2	X
ENSBTAG00000017656	3676.44	-0.674786	0.203775	0.000928197	0.0457035	ST3GAL3	3
ENSBTAG00000008743	51391.9	-0.625157	0.189562	0.000974122	0.0472774	ALDH2	17
ENSBTAG00000018115	15583.8	-0.734346	0.222954	0.000988759	0.0476349	PEBP1	17
ENSBTAG00000019386	3661.01	-0.709228	0.215924	0.00102118	0.0486944	BOLA-NC1	23
ENSBTAG00000021842	1773.59	0.540629	0.1647	0.00102888	0.0486944	FCGR2B	3
ENSBTAG00000015334	2746.64	-0.437333	0.133278	0.00103305	0.0486944	ZHX1	14
ENSBTAG00000006016	757.697	0.587509	0.17922	0.0010449	0.0489015	GTPBP2	23
ENSBTAG00000016366	1001	0.801937	0.245044	0.00106553	0.0489796	ABCG8	11
ENSBTAG00000006978	13161.3	-0.894056	0.273381	0.00107409	0.0489796	HSD17B4	7
ENSBTAG00000016984	1002.05	0.314769	0.0961433	0.00106054	0.0489796	PTPN9	21
ENSBTAG00000020954	565.246	1.00654	0.307836	0.00107647	0.0489796	TRIM7	7
ENSBTAG00000018054	36679.2	-1.12608	0.344912	0.00109526	0.0494907	FABP1	11
ENSBTAG00000001881	24809.2	-1.51253	0.463722	0.00110744	0.0496984	SLC10A1	10
ENSBTAG00000025942	680.482	-0.820091	0.251887	0.00113079	0.0500602	HPGD	8
ENSBTAG00000025496	9559.25	-0.953023	0.292553	0.00112358	0.0500602	SORD	10
ENSBTAG00000016415	892.292	-0.315728	0.0971386	0.00115289	0.0503583	LTA4H	5
ENSBTAG00000014730	828.725	0.31037	0.0954657	0.00114951	0.0503583	NCAPD2	5
ENSBTAG00000019954	581.174	0.648283	0.200152	0.00119967	0.0520544	ABHD2	21
ENSBTAG00000012432	8900.72	-0.864913	0.267494	0.00122327	0.0523848	FDFT1	8
ENSBTAG00000007115	1803.24	-0.498689	0.154229	0.0012231	0.0523848	GSR	27
ENSBTAG00000004155	2310.53	-1.08907	0.337131	0.0012362	0.0525947	SPATA20	19
ENSBTAG00000052342	1265.74	-1.22879	0.380658	0.00124633	0.0526837		1
ENSBTAG00000000396	2798.79	1.05684	0.327658	0.00125782	0.0528285	PIM1	23
ENSBTAG00000019663	4309.08	-0.583558	0.181228	0.00128183	0.0534941	DECR1	14
ENSBTAG00000047649	1274.01	-0.664961	0.206813	0.00130318	0.0540406	AUH	8
ENSBTAG00000025903	5011.7	-0.789708	0.245951	0.00132353	0.0541987	GLDC	8
ENSBTAG00000018045	871.332	0.430847	0.134179	0.00132275	0.0541987	SLC12A4	18
ENSBTAG00000038496	1058.72	-0.850026	0.264933	0.00133447	0.0543071	CR2	16
ENSBTAG00000013303	1922.38	-1.59286	0.49749	0.00136578	0.0552381	ACSS2	13
ENSBTAG00000017298	1628.3	-0.699373	0.21868	0.00138308	0.0552558	AAMDC	29
ENSBTAG00000022329	21475.5	-1.29603	0.405176	0.00138058	0.0552558	SLCO1B3	5
ENSBTAG00000005898	646.346	0.538173	0.168698	0.00142197	0.0564651	TGS1	14
ENSBTAG00000007840	7627.49	-1.20474	0.378315	0.00145017	0.0572381	HMGCR	10
ENSBTAG00000049341	1083.69	-0.637159	0.200644	0.00149541	0.0586701	SERTAD2	11
ENSBTAG00000038375	3993.59	-0.547913	0.17296	0.00153568	0.0598917	STOM	8
ENSBTAG00000001036	9055.94	-0.627453	0.198595	0.00158061	0.0605811	HIBADH	4
ENSBTAG00000001303	2622.39	-0.569115	0.180127	0.00158029	0.0605811	HSPB8	17
ENSBTAG00000009983	2294.63	0.910221	0.288111	0.00158161	0.0605811	KIF23	10
ENSBTAG00000005482	1123.5	-0.536251	0.169825	0.00159035	0.0605811	TMEM135	29
ENSBTAG00000054761	6060.42	-0.630071	0.200098	0.00163932	0.0620856	MBL1	28
ENSBTAG00000017779	22979.3	-0.544283	0.173435	0.00169954	0.0639966	HSD17B10	X
ENSBTAG00000017258	838.725	-0.555466	0.177464	0.00174791	0.0647022	ACSL3	2
ENSBTAG00000032304	7097.6	-0.522614	0.166843	0.00173404	0.0647022	ACY1	22
ENSBTAG00000007933	600.209	-0.706167	0.225536	0.00174176	0.0647022	DIPK2A	1
ENSBTAG00000017856	679.86	0.493626	0.157902	0.00177109	0.065192	TSTD1	3
ENSBTAG00000019299	5538.83	-0.57882	0.18529	0.00178491	0.0652613	GRHPR	8
ENSBTAG00000009541	7826.92	-0.383501	0.122817	0.00179289	0.0652613	SUCLG2	22
ENSBTAG00000047103	2542.05	-0.929684	0.300086	0.00194794	0.0705131	IDNK	8
ENSBTAG00000013578	1259.82	2.64337	0.855755	0.00200875	0.0709175	CHI3L2	3
ENSBTAG00000008747	8738.49	-0.61156	0.198105	0.00202158	0.0709175	DCXR	19
ENSBTAG00000006769	713.428	-1.19498	0.387184	0.00202645	0.0709175	HSD3B1	3
ENSBTAG00000018706	10091.4	-0.990809	0.320602	0.00199846	0.0709175	PCTP	19
ENSBTAG00000004400	1363.62	0.256339	0.0828695	0.00197951	0.0709175	PRRC2B	11
ENSBTAG00000018857	673.827	-0.410912	0.133037	0.00201031	0.0709175	RAB4A	28
ENSBTAG00000000995	1015.98	-0.451161	0.146239	0.00203487	0.0709175	TENT5A	9
ENSBTAG00000007901	2013.21	-0.73695	0.239223	0.00206586	0.0715864	ADGRE1	7
ENSBTAG00000020541	1911.05	-0.324658	0.105437	0.00207592	0.0715864	PIGY	6
ENSBTAG00000048013	8845.13	-1.02376	0.3328	0.0020965	0.0717299		6
ENSBTAG00000009863	2368.48	0.983294	0.319725	0.00210198	0.0717299	BHLHE40	22
ENSBTAG00000006165	2272.52	0.870592	0.284048	0.00217709	0.0735274	PRDX4	X
ENSBTAG00000014129	4568.25	-0.258674	0.0843838	0.00217345	0.0735274	RAB5B	5
ENSBTAG00000006056	1615.76	-0.288273	0.0944355	0.00226874	0.0762296	HEXIM1	19
ENSBTAG00000012365	2715.14	-0.372548	0.122329	0.00232323	0.0762848	ANP32A	10
ENSBTAG00000012398	66085.5	-0.924092	0.303034	0.00229247	0.0762848	APOC3	15
ENSBTAG00000011256	9882.31	-0.412923	0.135423	0.00229499	0.0762848	MYO1B	2
ENSBTAG00000012632	4693.37	-0.579505	0.190171	0.00230925	0.0762848	TECR	7
ENSBTAG00000005069	7084.16	-1.01949	0.334997	0.00234024	0.0762848	TM7SF2	29
ENSBTAG00000031165	2764.45	0.883022	0.290029	0.00232987	0.0762848	TRPM7	10
ENSBTAG00000021964	1610.79	0.858779	0.282455	0.00236253	0.0766302	CDH17	14
ENSBTAG00000052023	5124.64	-1.11282	0.366616	0.00240234	0.0775375		6
ENSBTAG00000009734	734.146	-0.300247	0.0991524	0.00246069	0.0790316	XPA	8
ENSBTAG00000000123	16445.2	-1.23048	0.407142	0.00250925	0.0801981	HAO2	3
ENSBTAG00000000097	3643.33	-0.400633	0.132737	0.00254236	0.0808619	EFCAB14	3
ENSBTAG00000037377	8449.39	-0.635071	0.210916	0.00260369	0.0823257	ABHD14B	22
ENSBTAG00000018854	18500.6	-0.505007	0.167783	0.00261351	0.0823257	SOD1	1
ENSBTAG00000003636	2310.57	-0.437896	0.145647	0.00264222	0.0828318	LIPA	26
ENSBTAG00000045969	15239.8	-0.837509	0.278961	0.00267999	0.0828733	ApoN	5
ENSBTAG00000003871	3965.22	-1.93229	0.64333	0.00266834	0.0828733	CYP2B6	18
ENSBTAG00000002303	3891.92	0.241718	0.080517	0.00268149	0.0828733	GLG1	18
ENSBTAG00000021516	36397	-1.39522	0.464989	0.00269493	0.0828977	GSTA1	23
ENSBTAG00000006821	6839.9	-0.753661	0.251425	0.00272151	0.0833239	PECR	2
ENSBTAG00000008332	2148.87	-0.539535	0.180284	0.00276531	0.0842711	ENPEP	6
ENSBTAG00000004855	6917.39	-0.38609	0.129152	0.00279503	0.0847827	PRDX6	16
ENSBTAG00000006974	867.701	0.311275	0.104226	0.00282144	0.0851894	PLEKHA7	15
ENSBTAG00000049220	3126.04	1.74948	0.587424	0.00289925	0.0857285		5
ENSBTAG00000011021	63378.4	-0.936378	0.314457	0.00290366	0.0857285	CES1	18
ENSBTAG00000015241	13691.7	-0.76157	0.255534	0.00287962	0.0857285	EPHX2	8
ENSBTAG00000032617	2145.77	-0.683078	0.229402	0.00290472	0.0857285	FBXO44	16
ENSBTAG00000012926	2868.38	-0.544284	0.182693	0.0028898	0.0857285	TM6SF1	21
ENSBTAG00000005058	2186.93	-0.817756	0.274983	0.00294097	0.0860233	C18H16orf70	18
ENSBTAG00000021587	1555.35	-0.459245	0.154359	0.00292825	0.0860233	SMPDL3A	9
ENSBTAG00000003523	2036.62	-1.09569	0.369572	0.00302921	0.0860389		6
ENSBTAG00000021927	1115.52	-0.231568	0.0779156	0.00295828	0.0860389	AATF	19
ENSBTAG00000001511	1218.08	0.937554	0.316541	0.00305777	0.0860389	BCL6	1
ENSBTAG00000011291	1379.56	-0.363678	0.12245	0.00297782	0.0860389	DLG3	X
ENSBTAG00000013419	869.09	-0.466626	0.157534	0.00305579	0.0860389	HTATIP2	29
ENSBTAG00000012476	657.269	-0.322221	0.108797	0.00305968	0.0860389	NRBF2	28
ENSBTAG00000044135	1861.19	0.229352	0.0773444	0.00302349	0.0860389	PIGO	8
ENSBTAG00000010498	5720.61	-0.352183	0.118767	0.00302359	0.0860389	SLC40A1	2
ENSBTAG00000014619	1256.02	-0.848944	0.286109	0.00300525	0.0860389	WASF3	12
ENSBTAG00000027843	2501.96	-0.61382	0.207474	0.00309107	0.0865499	TCEAL8	X
ENSBTAG00000001417	47061.3	-0.587981	0.198858	0.00310854	0.0866687	ACSM1	25
ENSBTAG00000016429	2381.23	-0.677031	0.229404	0.00316481	0.0878638	TMEM205	7
ENSBTAG00000009641	14169	-0.699281	0.237377	0.00322057	0.088895	MTHFD1	10
ENSBTAG00000012317	14396.4	-0.500583	0.169975	0.00322909	0.088895	PNP	10
ENSBTAG00000017147	3462.22	-0.350328	0.119343	0.00333051	0.0897258	AK3	8
ENSBTAG00000023384	7472.77	-0.953824	0.324956	0.00333286	0.0897258	CBR1	1
ENSBTAG00000003851	4526.39	0.758607	0.258518	0.00334144	0.0897258	CCNL1	1
ENSBTAG00000010801	6085.05	-0.775354	0.264197	0.00333807	0.0897258	CMBL	20
ENSBTAG00000021469	552.186	-0.321635	0.109389	0.00327915	0.0897258	CTTNBP2	4
ENSBTAG00000012012	35007.2	-1.00678	0.34297	0.0033303	0.0897258	CYB5A	24
ENSBTAG00000010579	2930.07	-0.671855	0.229302	0.00338962	0.0906481	ACADL	2
ENSBTAG00000051146	1337.39	0.791485	0.270943	0.00348656	0.0924856		19
ENSBTAG00000001950	607.83	-0.715169	0.244818	0.00348653	0.0924856	RDH11	10
ENSBTAG00000021102	6027.77	-0.904798	0.309868	0.00350092	0.0924922	GALM	11
ENSBTAG00000020218	1166.3	-0.25219	0.0864628	0.00353704	0.093071	ANXA7	28
ENSBTAG00000006241	5203.89	-0.397778	0.136539	0.00357624	0.0937261	MAN2B1	7
ENSBTAG00000011765	15574	-0.685001	0.235574	0.00363985	0.0950132	GABARAPL1	5
ENSBTAG00000016208	2147.3	1.24479	0.428331	0.00365921	0.0951395	TGM2	13
ENSBTAG00000009725	58765.7	-0.756594	0.261392	0.00379785	0.0968229	AOX1	2
ENSBTAG00000013953	4602.53	-0.427292	0.147407	0.00374681	0.0968229	CALD1	4
ENSBTAG00000011076	776.731	-1.27455	0.43979	0.00375431	0.0968229	KCNN2	10
ENSBTAG00000026666	63105	-0.828757	0.286174	0.00377971	0.0968229	MGC137014	5
ENSBTAG00000015094	3483.08	-1.39102	0.480549	0.00379573	0.0968229	VNN1	9
ENSBTAG00000019065	892.933	-1.02142	0.353082	0.00381731	0.096942	EEPD1	4
ENSBTAG00000002688	1355.29	-0.255639	0.0885091	0.00387351	0.0977802	ATP1B1	16
ENSBTAG00000001212	7861.93	0.409443	0.141787	0.00388017	0.0977802	SSR2	3
ENSBTAG00000012804	1396.99	0.932118	0.323059	0.00391051	0.0981673	REEP5	10
ENSBTAG00000008540	9244.54	-0.606281	0.210804	0.00402689	0.10032	SLC22A1	9
ENSBTAG00000021304	1161.4	0.239815	0.0833655	0.00401893	0.10032	TP53BP1	21
ENSBTAG00000025441	10359.9	0.588888	0.205007	0.00407197	0.100677	HSPA1A	23
ENSBTAG00000005596	26615	-0.914303	0.318179	0.00405894	0.100677	IGFBP2	2
ENSBTAG00000022514	14753.5	-0.449648	0.156712	0.00411429	0.101084	CD5L	3
ENSBTAG00000021245	1176.75	0.321519	0.112071	0.00411927	0.101084	SPRY1	17
ENSBTAG00000018852	3565.31	-0.423243	0.147661	0.00415291	0.101305	APC	10
ENSBTAG00000019177	585.596	0.425413	0.148625	0.00420556	0.101305	BIN1	2
ENSBTAG00000038079	830.477	-0.487531	0.170219	0.00418138	0.101305	C16H1orf21	16
ENSBTAG00000003109	16251.8	-0.499335	0.174356	0.00418487	0.101305	ITM2B	12
ENSBTAG00000011700	720.762	-0.82351	0.287595	0.00419074	0.101305	PLLP	18
ENSBTAG00000011950	1120.72	0.443276	0.155018	0.00424295	0.101686	EMC1	2
ENSBTAG00000002651	755.286	-0.453576	0.158659	0.00425243	0.101686	PKP2	5
ENSBTAG00000018694	5521.81	-0.548805	0.192533	0.00436589	0.102696	ACSS3	5
ENSBTAG00000008390	1154.07	0.401354	0.14083	0.00437305	0.102696	DNAJC10	2
ENSBTAG00000024503	1645.11	-0.538874	0.188997	0.00435514	0.102696	FCER1G	3
ENSBTAG00000054085	155053	-1.0563	0.370548	0.00436305	0.102696	SELENOP	20
ENSBTAG00000008441	576.624	1.49012	0.522691	0.00436	0.102696	SOCS3	19
ENSBTAG00000008213	1314.61	-0.24494	0.0860728	0.0044309	0.103683	ATMIN	18
ENSBTAG00000011224	531.302	-0.601245	0.211681	0.00450656	0.104552	CITED2	9
ENSBTAG00000012059	1928.13	-0.60291	0.212275	0.00450804	0.104552	MVD	18
ENSBTAG00000040333	4993.46	-0.709789	0.250053	0.00453184	0.104552	QDPR	6
ENSBTAG00000050869	1329.13	-0.616103	0.216978	0.00451882	0.104552		X
ENSBTAG00000015895	30520.2	-0.973328	0.343238	0.00457225	0.105114	HGD	1
ENSBTAG00000009287	5850.2	-0.66151	0.23339	0.00459179	0.105194	EBP	X
ENSBTAG00000054846	23681.3	-0.936107	0.33172	0.00477279	0.108428		6
ENSBTAG00000031358	7849.83	-0.733256	0.259864	0.00477718	0.108428	DPYD	3
ENSBTAG00000007041	24453.5	1.06453	0.377315	0.0047826	0.108428	SERPINA3-8	21
ENSBTAG00000010789	545.908	-0.288108	0.102344	0.00487624	0.110078	ANKRD54	5
ENSBTAG00000004303	7716.19	-1.19847	0.425857	0.004889	0.110078	SLC27A2	10
ENSBTAG00000019807	1335.11	-0.891699	0.317098	0.00492247	0.110452	COL27A1	8
ENSBTAG00000023941	3203.06	0.667303	0.237942	0.0050399	0.110829	CPN1	26
ENSBTAG00000002988	2014.05	-0.260088	0.0926913	0.00501668	0.110829	MACO1	2
ENSBTAG00000019552	11078.5	-0.661072	0.235725	0.00504076	0.110829	PGRMC1	X
ENSBTAG00000010956	4973.58	-0.312529	0.111291	0.00498187	0.110829	SCARB2	6
ENSBTAG00000003263	1371.65	-0.257828	0.0917681	0.00496086	0.110829	TBCA	10
ENSBTAG00000052606	543.735	-0.502336	0.178974	0.00500428	0.110829	TRIM5	15
ENSBTAG00000048246	3569.65	-0.59658	0.212934	0.00508328	0.111325	DPP4	2
ENSBTAG00000010427	1226.36	-0.509789	0.182014	0.00509731	0.111325	RASSF5	16
ENSBTAG00000030683	94796.5	-0.785151	0.280897	0.0051874	0.111802		5
ENSBTAG00000017291	3714.69	0.289835	0.10367	0.00517818	0.111802	GPR108	7
ENSBTAG00000000103	5980.1	-0.705662	0.252204	0.00514221	0.111802	MRPL23	29
ENSBTAG00000003809	664.976	-1.11473	0.398671	0.00517211	0.111802	PLCD4	2
ENSBTAG00000021263	12550.7	-0.615352	0.22026	0.00521013	0.111924	CYP4V2	27
ENSBTAG00000010508	3079.3	-0.501072	0.179743	0.00530822	0.113658	BLVRB	18
ENSBTAG00000012742	2295.8	-0.645654	0.231853	0.00535688	0.114327	SLC22A18	29
ENSBTAG00000008849	1428.54	0.506333	0.182056	0.00541585	0.11521	SORT1	3
ENSBTAG00000015711	1609.76	0.710796	0.255695	0.00543833	0.115314	BTG2	16
ENSBTAG00000019075	568.504	0.202847	0.0730208	0.00547067	0.115544	METAP1D	2
ENSBTAG00000012595	2036	-0.273967	0.0986519	0.00548446	0.115544	RIDA	14
ENSBTAG00000054649	5134.19	-1.79445	0.649303	0.00571577	0.116666		4
ENSBTAG00000022622	742.321	0.721446	0.260958	0.00569917	0.116666	CISH	22
ENSBTAG00000003948	5633.91	-0.890371	0.322003	0.00569049	0.116666	FDPS	3
ENSBTAG00000007850	526110	1.01646	0.367367	0.00565935	0.116666	ITIH4	22
ENSBTAG00000010681	3440.98	-0.380494	0.137497	0.0056524	0.116666	NR1H3	15
ENSBTAG00000001488	8463.25	-0.928146	0.335279	0.00563535	0.116666	OTC	X
ENSBTAG00000014315	1181.08	-1.45922	0.527854	0.00570216	0.116666	PBLD	28
ENSBTAG00000019315	857.682	-0.72415	0.26165	0.00564657	0.116666	PLA2G7	23
ENSBTAG00000018631	2342.31	-0.187779	0.0677907	0.00560595	0.116666	SAP18	12
ENSBTAG00000020789	1407.77	-1.52011	0.549028	0.00562745	0.116666	STS	X
ENSBTAG00000021632	6596.27	-0.711782	0.257703	0.00574442	0.116886	MSRA	8
ENSBTAG00000017816	9710.17	-0.677883	0.245545	0.00576733	0.116989	FXYD1	18
ENSBTAG00000032951	1323.2	-0.417688	0.151713	0.0059027	0.118721	ABHD17C	21
ENSBTAG00000006491	1678.36	0.625786	0.227163	0.00587298	0.118721	AGL	3
ENSBTAG00000020729	19230.1	-0.728532	0.264642	0.00590707	0.118721	DHRS7	10
ENSBTAG00000010793	960.546	2.18464	0.794892	0.00598973	0.119117	CCDC80	1
ENSBTAG00000020504	593.414	-0.240863	0.0875612	0.00594498	0.119117	CDK2AP1	17
ENSBTAG00000020334	8928.61	-0.531647	0.193454	0.00599278	0.119117	ENTPD5	10
ENSBTAG00000046257	3070.64	-1.72597	0.628353	0.00601766	0.119117	GIMAP4	4
ENSBTAG00000030567	1827.42	0.286688	0.104351	0.00600802	0.119117	ODF2	11
ENSBTAG00000007700	20154.1	-0.599484	0.218475	0.00607044	0.11944	PHYH	13
ENSBTAG00000006350	8484.11	0.677956	0.247064	0.00606861	0.11944	SLC22A7	23
ENSBTAG00000016448	1229.9	0.303751	0.110748	0.00609294	0.119524	ZBTB40	2
ENSBTAG00000007484	11734.9	-0.720497	0.263298	0.00621105	0.121477	ACADS	17
ENSBTAG00000008578	1825.93	0.271381	0.0993682	0.00631308	0.123105	LSM4	7
ENSBTAG00000002843	604.888	-0.408572	0.149841	0.00639708	0.123448	ACOT4	10
ENSBTAG00000044179	559.036	-0.649477	0.238093	0.00637527	0.123448	CERS6	2
ENSBTAG00000040298	4732.75	-0.969706	0.35552	0.00638029	0.123448	GSTT1	17
ENSBTAG00000031069	784.124	-0.410686	0.150642	0.00640601	0.123448	SNX24	7
ENSBTAG00000013112	1353.85	-0.288576	0.105937	0.00644914	0.12367	C7H5orf15	7
ENSBTAG00000011905	582.023	-0.385379	0.14149	0.00645531	0.12367	RRAS2	15
ENSBTAG00000017605	10534.4	-0.201912	0.0741588	0.00647499	0.123686	AK2	2
ENSBTAG00000003758	4745.42	-0.628793	0.23115	0.0065227	0.124235	TKT	22
ENSBTAG00000017710	28552.3	-0.659761	0.24273	0.00656614	0.124603	ECHS1	26
ENSBTAG00000019612	78570.7	-0.528709	0.194565	0.00658008	0.124603	RNASE4	10
ENSBTAG00000010345	789.506	-1.17577	0.432873	0.0066037	0.12469	XPNPEP2	X
ENSBTAG00000012046	779.562	0.999712	0.368207	0.00662594	0.124751	JUNB	7
ENSBTAG00000015214	8195.2	-1.47818	0.544841	0.0066667	0.125158	CA3	14
ENSBTAG00000016349	990.612	0.32763	0.120833	0.00669951	0.125415	TEAD2	18
ENSBTAG00000020819	1396.32	-0.214856	0.0792994	0.00673995	0.125812	YY1	21
ENSBTAG00000039954	4369.38	-0.783679	0.289721	0.00683167	0.127162	COPZ2	19
ENSBTAG00000010524	719.717	0.358167	0.132606	0.00691341	0.128319	BCKDK	25
ENSBTAG00000010841	10710.5	-1.51246	0.5604	0.00695704	0.128764	FMO5	3
ENSBTAG00000008810	2356.78	-0.162663	0.0603057	0.00699017	0.129013	GPBP1L1	3
ENSBTAG00000050052	773.795	-1.06684	0.396047	0.00706608	0.130048		4
ENSBTAG00000017278	1669.5	-0.571709	0.212494	0.00713528	0.130953	ACBD5	13
ENSBTAG00000023523	1117.16	-0.279194	0.103968	0.00724461	0.132588	GKAP1	8
ENSBTAG00000005842	625.316	0.372346	0.138717	0.0072702	0.132686	ABCC10	23
ENSBTAG00000009837	2446.41	-0.209181	0.0780088	0.00732909	0.133389	ANKS4B	25
ENSBTAG00000034106	9496.57	-1.24165	0.463352	0.00736863	0.133738	CYP8B1	22
ENSBTAG00000018365	122129	-1.30591	0.48762	0.00740346	0.133999	CYP2E1	26
ENSBTAG00000044132	740.374	-0.778597	0.29086	0.00743113	0.134129	NTN5	18
ENSBTAG00000007685	4126.36	-0.22275	0.0832928	0.00748855	0.134498	PSMB1	9
ENSBTAG00000003044	1102.95	-0.223868	0.0837454	0.00751318	0.134498	SPIN1	8
ENSBTAG00000005498	5408.98	-0.764725	0.286068	0.00751264	0.134498	SQLE	14
ENSBTAG00000021887	35111.7	-0.528561	0.197966	0.00758602	0.135432	DPYS	14
ENSBTAG00000009965	5657.23	-0.728797	0.273653	0.00773986	0.137803	ECI1	25
ENSBTAG00000009855	1095.01	0.299846	0.112782	0.00784575	0.138679	FAN1	21
ENSBTAG00000013205	1794.85	-0.565918	0.212884	0.00785252	0.138679	IL1RAP	1
ENSBTAG00000000754	4251.4	-0.472243	0.177587	0.00783219	0.138679	PPP2R5A	16
ENSBTAG00000007703	2132.46	-0.251405	0.0946555	0.00790734	0.139271	NMT2	13
ENSBTAG00000015314	16137.6	-0.639825	0.241268	0.00800336	0.139573	ASL	25
ENSBTAG00000009493	1153.49	0.836438	0.315587	0.00803908	0.139573	BCL3	18
ENSBTAG00000011196	10274.5	-0.38772	0.146152	0.00798139	0.139573	C1QB	2
ENSBTAG00000019665	1394.46	0.534871	0.201617	0.0079802	0.139573	IL1RN	11
ENSBTAG00000005963	30822.9	-0.791727	0.298681	0.00803148	0.139573	MAT1A	28
ENSBTAG00000012794	43467.1	-0.843965	0.318493	0.00805227	0.139573	PAH	5
ENSBTAG00000039356	888.669	-1.34397	0.507547	0.00809774	0.139622		13
ENSBTAG00000021386	6015.26	-0.742818	0.280488	0.00808948	0.139622	ANGPTL3	3
ENSBTAG00000049516	5506.38	-0.359567	0.136013	0.00820264	0.140233	ARL6IP1	25
ENSBTAG00000016648	27685.2	-0.495807	0.187526	0.00819475	0.140233	BSG	7
ENSBTAG00000012234	1653.33	-0.75387	0.285188	0.00820748	0.140233	RHBG	3
ENSBTAG00000000526	1836.66	-0.363387	0.137493	0.00821881	0.140233	TOPBP1	1
ENSBTAG00000005585	1035.34	-0.814425	0.309036	0.00840443	0.141194	ANXA13	14
ENSBTAG00000021461	4191.63	-0.235274	0.0892012	0.00835043	0.141194	PSMD3	19
ENSBTAG00000014648	8277.03	0.508539	0.192774	0.00833947	0.141194	RPN2	13
ENSBTAG00000012898	1643.97	-0.333976	0.126604	0.00834089	0.141194	RPS27L	10
ENSBTAG00000000873	989.383	-0.682678	0.258919	0.00837294	0.141194	SLC13A3	13
ENSBTAG00000021115	595.365	0.266115	0.10097	0.00839926	0.141194	ZNF692	7
ENSBTAG00000018201	4364.8	-1.05535	0.400748	0.00845222	0.141306	TKFC	29
ENSBTAG00000009916	2060.81	-0.175327	0.066579	0.0084542	0.141306	WDYHV1	14
ENSBTAG00000006991	37815.6	-0.925769	0.352511	0.00863417	0.141782	ADH6	6
ENSBTAG00000022571	32081.9	-1.67136	0.635857	0.00857587	0.141782	AKR1C3	13
ENSBTAG00000007648	3823.56	-0.299864	0.114095	0.00858359	0.141782	NET1	13
ENSBTAG00000021955	4123.17	-0.271775	0.103485	0.00863356	0.141782	NPC2	10
ENSBTAG00000004803	2742.98	-0.460821	0.175293	0.00856721	0.141782	NTAN1	25
ENSBTAG00000015628	1664.16	0.334456	0.127333	0.00862352	0.141782	SMPD1	15
ENSBTAG00000003555	712.901	0.2225	0.0846715	0.00859383	0.141782	THADA	11
ENSBTAG00000048459	1238.36	-0.451152	0.171954	0.00869869	0.142129	CARHSP1	25
ENSBTAG00000001288	14501.9	-0.729783	0.278119	0.00869036	0.142129	MAOB	X
ENSBTAG00000020969	920.429	-0.288582	0.110097	0.00876321	0.142827	DCAF6	3
ENSBTAG00000017492	3890.98	-0.452195	0.172706	0.00883719	0.14332	PCMTD1	14
ENSBTAG00000015164	8450.92	-0.70982	0.271073	0.00883033	0.14332	SLC27A5	18
ENSBTAG00000002473	1640.65	0.825421	0.315422	0.00887374	0.143557	ANGPTL4	7
ENSBTAG00000018727	5594.48	-0.566129	0.216545	0.00893907	0.144258	GOLIM4	1
ENSBTAG00000018138	8466.84	-0.617717	0.236902	0.00912123	0.146836	GK5	1
ENSBTAG00000012251	1126.78	0.439416	0.168813	0.00924169	0.148048	MTR	28
ENSBTAG00000011647	1297.99	-0.612534	0.235259	0.00922357	0.148048	SLC25A15	12
ENSBTAG00000010157	2885.29	-0.312036	0.119935	0.009276	0.148235	TOMM22	5
ENSBTAG00000053068	9459.85	-0.845054	0.325029	0.00932424	0.148282		6
ENSBTAG00000018471	4824.78	0.617691	0.237508	0.00930288	0.148282	SSR3	1
ENSBTAG00000010184	17091.1	-0.493732	0.189965	0.0093476	0.148294	G6PC	19
ENSBTAG00000017121	2.24271e+06	-0.86575	0.333492	0.00943127	0.14926	ALB	6
ENSBTAG00000004261	4237.4	-0.854575	0.329394	0.00947598	0.149606	SPON2	6
ENSBTAG00000021408	33010.6	-1.52279	0.587289	0.00951673	0.149888	FMO1	16
ENSBTAG00000008688	1046.2	-0.763812	0.294716	0.00955075	0.150064	HEYL	3
ENSBTAG00000012403	31333.7	-0.527474	0.203671	0.00960207	0.150267	ARG1	9
ENSBTAG00000038620	767.066	-0.226301	0.0874171	0.0096325	0.150267	CIR1	2
ENSBTAG00000001265	46089.5	-1.30448	0.503804	0.00961813	0.150267	HRG	1
ENSBTAG00000021823	1760.6	-1.02039	0.394298	0.00965719	0.150294	HJV	3
ENSBTAG00000049436	849.188	-1.02245	0.395719	0.00977224	0.151313		6
ENSBTAG00000013452	14180.8	-0.892068	0.345458	0.00981505	0.151313	AQP9	10
ENSBTAG00000008931	12566	-0.379448	0.146847	0.00976699	0.151313	CREG1	3
ENSBTAG00000000546	1652.06	-0.526108	0.203718	0.00980772	0.151313	TOB1	19
ENSBTAG00000015105	983.118	-0.237579	0.0921197	0.0099079	0.151679	HERPUD2	4
ENSBTAG00000000341	1292.82	-0.297838	0.11551	0.0099243	0.151679	ISOC1	7
ENSBTAG00000013152	14578.6	-0.602018	0.233502	0.00993134	0.151679	NIPSNAP1	17
ENSBTAG00000011540	1734.24	-0.366368	0.142075	0.00991743	0.151679	SPG21	10
ENSBTAG00000036099	2074.07	-0.974877	0.378328	0.00997179	0.151942		11
ENSBTAG00000006084	2270.14	-0.40339	0.156674	0.0100323	0.152509	PINK1	2
ENSBTAG00000053354	2560.58	-1.3434	0.521934	0.0100562	0.152519		26
ENSBTAG00000022920	4296.85	-0.591215	0.22981	0.0100929	0.152723	RNF128	X
ENSBTAG00000020459	874.133	0.375928	0.146223	0.0101426	0.15312	TIMELESS	5
ENSBTAG00000003544	917.202	-0.335021	0.130436	0.0102151	0.153507	S1PR5	7
ENSBTAG00000051249	533.525	-0.281836	0.109721	0.010209	0.153507	SMIM26	13
ENSBTAG00000016365	668.951	0.540087	0.21035	0.0102416	0.153529	ABCG5	11
ENSBTAG00000012626	600.039	-0.336062	0.130925	0.0102634	0.153529	B4GALT5	13
ENSBTAG00000016313	9078.7	0.378886	0.147748	0.010335	0.154248	ECH1	18
ENSBTAG00000000442	132267	-0.577638	0.225379	0.0103783	0.154543	RBP4	26
ENSBTAG00000012060	2576.53	-0.402119	0.157064	0.0104604	0.155411	LPIN2	24
ENSBTAG00000014122	14631.1	-0.322577	0.126077	0.0105103	0.155448	FOXRED1	29
ENSBTAG00000046152	4349.61	-0.981183	0.383381	0.0104885	0.155448	MGAM	4
ENSBTAG00000004038	6580.71	-0.716212	0.280288	0.0106103	0.156574	ABAT	25
ENSBTAG00000002490	8749.77	-0.506397	0.198442	0.010715	0.157764	CHPT1	5
ENSBTAG00000003236	1762.87	-0.849582	0.333185	0.010776	0.158305		29
ENSBTAG00000012849	2032.1	0.313994	0.123266	0.0108561	0.15877	COL4A1	12
ENSBTAG00000004269	10951.4	0.810947	0.318294	0.0108407	0.15877	SGK1	9
ENSBTAG00000015571	1967.4	-0.669638	0.263144	0.0109354	0.158867	GCLC	23
ENSBTAG00000010265	1807.11	-0.379166	0.148982	0.0109263	0.158867	MGST3	3
ENSBTAG00000017082	7873.75	-0.430279	0.169036	0.0109125	0.158867	POR	25
ENSBTAG00000026758	555.483	-0.6195	0.244987	0.0114482	0.159985		2
ENSBTAG00000055078	5826.95	-1.00401	0.396673	0.0113711	0.159985		6
ENSBTAG00000049829	5798.85	-0.929039	0.366717	0.0112963	0.159985		15
ENSBTAG00000012096	2558.97	-0.460064	0.181921	0.0114415	0.159985	BCKDHB	9
ENSBTAG00000000874	3406.08	-0.427517	0.169123	0.0114763	0.159985	CAST	7
ENSBTAG00000000838	616.614	0.233158	0.0919327	0.0112069	0.159985	CCDC88C	21
ENSBTAG00000019054	690.716	-0.482561	0.190895	0.0114753	0.159985	EPSTI1	12
ENSBTAG00000001638	1.28213e+06	0.811971	0.320457	0.0112837	0.159985	FGA	17
ENSBTAG00000024561	4314.71	-0.205754	0.0809932	0.0110728	0.159985	H3F3A	16
ENSBTAG00000005828	815.245	-0.630866	0.249148	0.0113383	0.159985	MERTK	11
ENSBTAG00000008224	3173.55	-0.284479	0.112092	0.0111521	0.159985	PAIP2	7
ENSBTAG00000013527	1233.37	-0.369092	0.145773	0.0113426	0.159985	PGD	16
ENSBTAG00000011494	23983.2	-0.420585	0.166097	0.0113362	0.159985	PYGL	10
ENSBTAG00000019667	949.191	-0.290917	0.11494	0.0113728	0.159985	RNF187	7
ENSBTAG00000017363	6687.13	-0.348097	0.137353	0.0112666	0.159985	SAT1	X
ENSBTAG00000013973	26483.8	-0.813193	0.321467	0.0114183	0.159985	SERPIND1	17
ENSBTAG00000009431	3024.47	-0.216807	0.0855936	0.0113098	0.159985	SLC25A44	3
ENSBTAG00000031749	887.967	-0.756855	0.299124	0.0113986	0.159985	SLC35E2	16
ENSBTAG00000008634	2964.7	-0.279256	0.110119	0.0112141	0.159985	WBP2	19
ENSBTAG00000004118	10983.2	-0.904948	0.358461	0.0115852	0.16116	ALAS1	22
ENSBTAG00000031335	841.655	-0.363993	0.144267	0.0116341	0.161497	BABAM2	11
ENSBTAG00000003898	33383.7	-1.43469	0.569038	0.0116936	0.161638	HMGCS2	3
ENSBTAG00000015593	5246.05	0.551653	0.218757	0.0116769	0.161638	KIAA0753	19
ENSBTAG00000010630	661.283	-0.570239	0.226257	0.011725	0.161731	ABHD18	17
ENSBTAG00000046019	13182.3	-0.373358	0.148412	0.0118801	0.163526	SDHA	20
ENSBTAG00000017567	1329.67	-0.74152	0.294957	0.0119373	0.163969	ACACA	19
ENSBTAG00000009757	22569.2	0.43926	0.174842	0.0119937	0.164399	RPSA	22
ENSBTAG00000004509	767.041	0.294259	0.117206	0.012052	0.164854	SLX4	25
ENSBTAG00000010356	800.963	-0.254526	0.101423	0.0120889	0.165014	RAB12	24
ENSBTAG00000019625	8484.33	-0.920982	0.367283	0.012157	0.165599	EHHADH	1
ENSBTAG00000023947	3380.48	-0.388016	0.154918	0.012257	0.166239	AVPI1	26
ENSBTAG00000024958	3240.13	-0.536606	0.214354	0.0123018	0.166239	FAM214A	10
ENSBTAG00000021861	999.654	0.334932	0.133777	0.0122919	0.166239	NELFB	11
ENSBTAG00000012801	3530.09	-0.965991	0.385893	0.0123056	0.166239	UPP2	2
ENSBTAG00000004476	2271.92	-0.847247	0.338728	0.0123751	0.166492	ADHFE1	14
ENSBTAG00000027051	667.437	-0.405232	0.161965	0.0123504	0.166492	PTAFR	2
ENSBTAG00000039337	13231.3	-0.784565	0.313931	0.0124487	0.166513		7
ENSBTAG00000016484	1378.93	-0.481009	0.192674	0.0125429	0.166513	ATP11C	X
ENSBTAG00000038171	25120.5	0.616094	0.246497	0.0124402	0.166513	CFHR5	16
ENSBTAG00000047317	8446.22	-0.989828	0.39654	0.0125546	0.166513	CGN1	28
ENSBTAG00000019160	3525.27	-0.204928	0.0820893	0.012546	0.166513	GLOD4	19
ENSBTAG00000008077	4554.9	-0.78333	0.313681	0.0125171	0.166513	SLC37A4	15
ENSBTAG00000008573	3148.13	0.588897	0.235698	0.012471	0.166513	ZFP36	18
ENSBTAG00000007884	2428.83	-0.556546	0.223109	0.0126132	0.166953	SREBF1	19
ENSBTAG00000020747	50790.1	-0.493385	0.197901	0.0126636	0.167282	ASS1	11
ENSBTAG00000001827	903.925	-0.157947	0.0634163	0.0127513	0.168101	GID8	13
ENSBTAG00000038323	35537.8	-0.890018	0.357484	0.0127861	0.168221	GLYAT	15
ENSBTAG00000019989	962.08	-0.421717	0.169575	0.0128859	0.169195	PXK	22
ENSBTAG00000031941	1552.61	-0.452371	0.182101	0.0129853	0.16982	PEPD	18
ENSBTAG00000037651	14918.6	1.19149	0.479546	0.0129689	0.16982	S100A2	3
ENSBTAG00000014791	1632.04	-0.387308	0.156018	0.0130481	0.170114	CTH	3
ENSBTAG00000010242	18389.2	-0.357263	0.143958	0.0130753	0.170114	LAMP1	12
ENSBTAG00000016758	659.332	0.280068	0.112919	0.0131287	0.170114	MLH1	22
ENSBTAG00000043961	2737.35	-0.747706	0.301572	0.0131617	0.170114	MPDZ	8
ENSBTAG00000007244	10822.5	0.414154	0.167044	0.0131636	0.170114	NID1	28
ENSBTAG00000016827	1612.14	0.196848	0.0793532	0.0131141	0.170114	RGL2	23
ENSBTAG00000002827	5729.2	-0.563641	0.227635	0.0132838	0.170549	ACAT2	9
ENSBTAG00000009646	4753.65	-0.382514	0.154452	0.0132642	0.170549	ALDH7A1	7
ENSBTAG00000004112	16136.9	-0.796127	0.32158	0.0132987	0.170549	GAMT	7
ENSBTAG00000001888	1106.25	0.256987	0.103808	0.0133014	0.170549	MED13L	17
ENSBTAG00000012448	587.388	-0.33504	0.135518	0.013425	0.171375	CCDC91	5
ENSBTAG00000024255	1910.87	-1.16245	0.470138	0.0134147	0.171375	UOX	3
ENSBTAG00000014334	899.462	0.18365	0.0742988	0.0134443	0.171375	ZFYVE26	10
ENSBTAG00000037509	3606.49	-1.3702	0.555072	0.0135674	0.172094		13
ENSBTAG00000019916	991.077	0.361172	0.14632	0.0135732	0.172094	CLMN	21
ENSBTAG00000019645	632.971	0.196112	0.0794556	0.0135794	0.172094	TFDP1	12
ENSBTAG00000015980	1924.84	-0.992162	0.402117	0.0136119	0.172172	FASN	19
ENSBTAG00000008091	4986.19	-0.887211	0.360026	0.0137282	0.173309	SELENBP1	3
ENSBTAG00000007962	902.947	0.337731	0.137282	0.0138884	0.173658	ATP9A	13
ENSBTAG00000018663	2419.41	0.565153	0.229642	0.0138544	0.173658	GPRC5C	19
ENSBTAG00000021781	1108.64	0.226988	0.0922621	0.0138841	0.173658	MTFR1L	2
ENSBTAG00000013596	2591.81	0.502772	0.204249	0.0138334	0.173658	NR1H4	5
ENSBTAG00000007872	1108.15	-0.271244	0.110232	0.0138679	0.173658	PSIP1	8
ENSBTAG00000021620	781.24	-0.268174	0.109311	0.0141547	0.176651	PITHD1	2
ENSBTAG00000047956	554.413	0.303795	0.12393	0.0142325	0.176785	NAGLU	19
ENSBTAG00000017019	1159.1	0.256345	0.104543	0.0142042	0.176785	PRKDC	14
ENSBTAG00000018408	1117.83	-0.3062	0.124929	0.0142464	0.176785	SNX14	9
ENSBTAG00000017200	1108.35	-0.859498	0.350782	0.0142765	0.176823	RHOJ	10
ENSBTAG00000012885	11587.7	-0.56556	0.231076	0.0143846	0.176898	ACAT1	15
ENSBTAG00000005470	1308.26	0.362538	0.148134	0.0143905	0.176898	BIN3	8
ENSBTAG00000051972	772.844	0.794822	0.324554	0.0143267	0.176898	CEBPB	13
ENSBTAG00000001468	1301.8	0.319991	0.130715	0.0143647	0.176898	SAMD4A	10
ENSBTAG00000020869	4013.41	-0.329776	0.134882	0.0144885	0.177356	DDC	4
ENSBTAG00000034700	691.367	-0.370278	0.151407	0.014462	0.177356	NAF1	6
ENSBTAG00000004305	2423.07	0.67028	0.274209	0.014509	0.177356	RGS16	16
ENSBTAG00000019929	1230.77	0.996585	0.407981	0.0145769	0.177577	ITGAV	2
ENSBTAG00000002356	1082.4	-0.257952	0.105605	0.0145813	0.177577	RBM47	6
ENSBTAG00000010304	3163.37	-0.574997	0.235475	0.0146119	0.17762	CHKA	29
ENSBTAG00000011413	778.608	-0.356857	0.146288	0.0147112	0.178167	CCDC107	8
ENSBTAG00000001926	4207.11	-0.287338	0.117777	0.0147003	0.178167	RAD23B	8
ENSBTAG00000015828	3776.75	0.674073	0.276813	0.0148867	0.179959	FKBP11	5
ENSBTAG00000012937	5320.2	-0.67319	0.276704	0.0149791	0.18041	ACAD8	15
ENSBTAG00000001376	1565.69	0.931698	0.38291	0.0149659	0.18041	RAD21L1	13
ENSBTAG00000025535	4349.5	-1.19527	0.491445	0.0150088	0.180436	GLYATL3	23
ENSBTAG00000008544	2508.28	0.516772	0.212533	0.0150367	0.18044	SALL1	18
ENSBTAG00000022461	984.282	-0.268978	0.110992	0.0153763	0.182841	2010-09-01	11
ENSBTAG00000003550	3460.59	-0.453048	0.186785	0.0152868	0.182841	C29H11orf54	29
ENSBTAG00000016707	653.42	-0.560613	0.23133	0.0153744	0.182841	FKBP9	4
ENSBTAG00000046552	906.884	-0.473172	0.195229	0.015364	0.182841	GGACT	12
ENSBTAG00000012817	1459.84	0.380393	0.156911	0.0153394	0.182841	JAG1	13
ENSBTAG00000005403	11083.4	-0.588918	0.243463	0.0155665	0.182895	ADI1	8
ENSBTAG00000009915	2516.15	0.264909	0.109525	0.0155764	0.182895	AP2A2	29
ENSBTAG00000019908	1615.95	0.23717	0.0980109	0.0155277	0.182895	CUL9	23
ENSBTAG00000004175	56069.4	-0.520482	0.215249	0.0156042	0.182895	HPD	17
ENSBTAG00000004243	1439.94	-0.258272	0.106787	0.0155816	0.182895	LYPLA1	14
ENSBTAG00000027789	1886.53	-0.276941	0.11432	0.0154135	0.182895	PPIG	2
ENSBTAG00000023179	1038.89	0.742342	0.30699	0.0156006	0.182895	TRIB1	14
ENSBTAG00000015781	1408.51	-0.354505	0.146572	0.0155787	0.182895	TRMT13	3
ENSBTAG00000013185	532.042	-0.615284	0.254598	0.0156624	0.182946	TIMD4	7
ENSBTAG00000011332	1078.36	-0.255255	0.105624	0.0156643	0.182946	TRIM68	15
ENSBTAG00000004409	8642.7	-0.370801	0.153531	0.0157283	0.183366	IVD	10
ENSBTAG00000017852	16915.2	-0.554128	0.229589	0.0157975	0.183845	ALDH9A1	3
ENSBTAG00000021421	7107.97	0.483764	0.20055	0.0158573	0.184215	SSR4	X
ENSBTAG00000039643	12866.2	-1.25657	0.522396	0.0161548	0.187339		13
ENSBTAG00000002863	23887.2	-0.625952	0.260459	0.0162496	0.187477	ACAA2	24
ENSBTAG00000004540	1135.52	-0.167361	0.0696451	0.0162586	0.187477	NUB1	4
ENSBTAG00000016432	5748.57	-0.765642	0.318679	0.0162812	0.187477	PEMT	19
ENSBTAG00000019298	1373.68	-0.263823	0.109743	0.0162166	0.187477	STRADB	2
ENSBTAG00000021974	802.687	0.195903	0.0815701	0.016321	0.187606	SMUG1	5
ENSBTAG00000013960	5745.57	-0.811837	0.338185	0.0163695	0.187834	PSAT1	8
ENSBTAG00000009112	757.707	0.530787	0.22142	0.016521	0.189241	TRAM2	23
ENSBTAG00000017382	1167.9	0.215124	0.0898487	0.0166524	0.190266	P3H1	3
ENSBTAG00000046155	33300.5	-0.503985	0.210526	0.0166686	0.190266	RGN	X
ENSBTAG00000021932	1545.51	0.272174	0.1138	0.016771	0.191102	RNASEK	19
ENSBTAG00000008122	5402.86	-0.476734	0.19949	0.0168592	0.191773	GNG5	3
ENSBTAG00000006768	1975.6	0.371902	0.156008	0.0171323	0.193535	ENTPD4	8
ENSBTAG00000007787	1935.74	-0.328171	0.137643	0.0171153	0.193535	HIBCH	2
ENSBTAG00000006533	2336.17	-0.264221	0.110822	0.0171168	0.193535	NSFL1C	13
ENSBTAG00000026181	24130.3	-0.890581	0.373562	0.0171246	0.193535	UGT1A6	3
ENSBTAG00000006921	6979.4	0.629043	0.264	0.0171845	0.193561	ABCA6	19
ENSBTAG00000009305	714.434	0.158731	0.0666227	0.0171936	0.193561	ANKRD27	18
ENSBTAG00000015336	896.033	-0.184101	0.0773523	0.0173113	0.194219	PRUNE1	3
ENSBTAG00000015131	33549.5	-0.388451	0.163187	0.0172939	0.194219	SLC29A1	23
ENSBTAG00000050155	4728.63	-0.461497	0.193974	0.0173515	0.194337	SERPINB6	23
ENSBTAG00000018846	1554.58	-0.22048	0.0927947	0.0175017	0.195682	CLN5	12
ENSBTAG00000037559	2180.87	-1.00327	0.422364	0.0175313	0.195682	CYP2C18	26
ENSBTAG00000009655	3871.59	0.373371	0.157303	0.0176168	0.196301	TNS3	4
ENSBTAG00000007519	1894.67	0.314355	0.132496	0.0176649	0.196503	ADAR	3
ENSBTAG00000014396	1478.79	0.674259	0.284391	0.0177454	0.197064	KLF10	14
ENSBTAG00000026275	1576.24	1.75147	0.739168	0.0178117	0.197466	CCL24	25
ENSBTAG00000002555	970.363	1.33925	0.565636	0.0178999	0.197775	PDZK1IP1	3
ENSBTAG00000008372	701.433	-0.208056	0.0878683	0.0178931	0.197775	PEX11B	3
ENSBTAG00000006745	1.30641e+06	0.818751	0.346135	0.0180101	0.198443	FGG	17
ENSBTAG00000039695	831.161	0.28733	0.121483	0.018021	0.198443	PPP1R18	23
ENSBTAG00000005479	7760.32	-0.619392	0.262215	0.0181694	0.199073	LIPC	10
ENSBTAG00000039688	2225.54	1.38068	0.584428	0.0181545	0.199073	RFLNA	17
ENSBTAG00000009894	19798.7	0.427039	0.180759	0.0181532	0.199073	SERPINA10	21
ENSBTAG00000021705	2096.62	0.208807	0.0884302	0.0182125	0.199213	UFC1	3
ENSBTAG00000016779	1464.59	-0.489423	0.207354	0.018259	0.199218	CLIP1	17
ENSBTAG00000013753	2395.3	-0.30412	0.128922	0.0183269	0.199218	DDRGK1	13
ENSBTAG00000008635	19805.2	-0.518127	0.219641	0.0183254	0.199218	SULT1A1	25
ENSBTAG00000018920	610.242	-0.411487	0.174449	0.0183346	0.199218	TRIM47	19
ENSBTAG00000054429	670.85	-0.28468	0.120734	0.0183782	0.199361	KCTD21	29
ENSBTAG00000046324	3411.89	0.48615	0.206243	0.0184149	0.199429		5
ENSBTAG00000039161	17131.3	-0.36807	0.156301	0.0185287	0.200322	ALDH3A2	19
ENSBTAG00000006085	5419.37	0.571355	0.242751	0.0185891	0.200322	DDOST	2
ENSBTAG00000015609	1026.83	-0.254577	0.108135	0.0185596	0.200322	PREX1	13
ENSBTAG00000000288	7823.88	-0.428715	0.18223	0.0186428	0.200571	UPF2	13
ENSBTAG00000010321	1144.82	-0.213288	0.0907012	0.0186955	0.200808	TTC1	7
ENSBTAG00000013589	714.069	0.176181	0.0750062	0.0188295	0.201257	CHMP3	11
ENSBTAG00000004037	953.944	0.522823	0.222559	0.0188166	0.201257	JUN	3
ENSBTAG00000020859	63772	0.415815	0.176961	0.0187856	0.201257	SERPINF2	19
ENSBTAG00000019218	3734.21	-0.311162	0.132512	0.0188652	0.201311	ATP6V0A1	19
ENSBTAG00000015358	86205.6	-0.80623	0.343844	0.0190395	0.202443	ALDOB	8
ENSBTAG00000001815	1930.88	0.480011	0.204864	0.0191258	0.202443	ARHGEF5	4
ENSBTAG00000020547	4248.4	-0.291389	0.124241	0.0190087	0.202443	BCAP31	X
ENSBTAG00000007089	647.338	-0.196587	0.083897	0.0191197	0.202443	FRG1	27
ENSBTAG00000005970	14830.7	0.92199	0.393378	0.0190898	0.202443	XBP1	17
ENSBTAG00000019569	1346.82	-0.288852	0.123326	0.0191715	0.202447	CD151	29
ENSBTAG00000004080	3677.7	-0.193476	0.0826163	0.019188	0.202447	TIAL1	26
ENSBTAG00000007943	2071.53	0.507852	0.217049	0.019294	0.203239	AZIN1	14
ENSBTAG00000053156	2178.88	-0.21808	0.0933163	0.0194395	0.204292	ISCA1	8
ENSBTAG00000022204	2158.31	-0.318912	0.136481	0.0194564	0.204292		X
ENSBTAG00000018924	1795.87	-0.13544	0.0580063	0.0195481	0.204927	QRICH1	22
ENSBTAG00000016109	1449.9	-0.817798	0.350437	0.0196138	0.205287	DHRS12	12
ENSBTAG00000051698	1543.45	-0.59106	0.25354	0.0197414	0.206292		19
ENSBTAG00000021515	713.079	0.960445	0.412337	0.0198447	0.207042	ZDHHC19	1
ENSBTAG00000001140	1225.73	-0.260521	0.111916	0.0199216	0.207185	IAH1	11
ENSBTAG00000005694	4101.87	0.386773	0.166137	0.0199105	0.207185	TMED10	10
ENSBTAG00000020707	755.265	0.99528	0.428103	0.0200794	0.207508	ADGRG6	9
ENSBTAG00000002808	2725.93	-0.213209	0.0916992	0.0200672	0.207508	PSMA3	10
ENSBTAG00000001651	994.852	-0.165603	0.0712279	0.0200733	0.207508	SYF2	2
ENSBTAG00000001537	15180.8	-0.868094	0.37331	0.0200509	0.207508	TSKU	15
ENSBTAG00000021091	600.376	0.283853	0.122199	0.020186	0.208281	ANKFY1	19
ENSBTAG00000009315	1367.39	0.311745	0.134327	0.0202983	0.20911	CDON	29
ENSBTAG00000008564	7050.73	0.770082	0.332401	0.0205186	0.210121		15
ENSBTAG00000020980	136212	-1.08188	0.46717	0.0205678	0.210121	CAT	15
ENSBTAG00000003757	3091.02	-0.195894	0.0845091	0.0204482	0.210121	DNAJA2	18
ENSBTAG00000006474	558.232	-0.594211	0.256536	0.0205426	0.210121	EPCAM	11
ENSBTAG00000053558	2186.34	-1.07853	0.465499	0.0205072	0.210121	NOTUM	19
ENSBTAG00000000172	5154.81	-0.661957	0.285888	0.0205888	0.210121	PFKFB1	X
ENSBTAG00000008765	1186.47	-0.199659	0.0862857	0.0206715	0.210637	PRADC1	11
ENSBTAG00000006819	9154.26	-0.249217	0.107751	0.0207282	0.210887		21
ENSBTAG00000019084	995.155	0.755673	0.326917	0.0208046	0.211336	INHBC	5
ENSBTAG00000016312	3238.63	0.47144	0.204095	0.0208934	0.21191	LGALS4	18
ENSBTAG00000001656	5557.38	-0.533053	0.231116	0.0210864	0.213537	TMEM254	28
ENSBTAG00000019376	4261.53	0.956471	0.414917	0.0211548	0.213569	FNDC3B	1
ENSBTAG00000009542	17075.5	0.290378	0.125953	0.021141	0.213569	ZC3H10	5
ENSBTAG00000008744	3482.87	-0.502169	0.218098	0.0213073	0.214778	PDK2	19
ENSBTAG00000008083	5867.86	0.476984	0.207254	0.0213662	0.215041	SEL1L	10
ENSBTAG00000014858	1076.75	0.234825	0.10208	0.0214247	0.215299	PRPSAP2	19
ENSBTAG00000021351	2249.14	0.229507	0.0998121	0.0214827	0.215551	MED12	X
ENSBTAG00000016267	128361	-0.270137	0.117521	0.0215259	0.215654	SERPING1	15
ENSBTAG00000007746	1922.54	-0.482807	0.21035	0.0217183	0.216259	AHR	4
ENSBTAG00000000163	1334.48	-0.705296	0.307282	0.0217177	0.216259	DDIT4	28
ENSBTAG00000009987	4854.59	-0.458015	0.199499	0.0216858	0.216259	ITGB3	19
ENSBTAG00000031509	690.791	0.364042	0.158595	0.0217094	0.216259	PFAS	19
ENSBTAG00000002578	2030.79	-0.154994	0.0675635	0.0217878	0.216622	ZMYND11	13
ENSBTAG00000012896	13230.6	-0.678693	0.296254	0.0219684	0.218086	METTL7B	5
ENSBTAG00000018598	692.324	-0.532268	0.232496	0.0220582	0.218316	HSPB6	18
ENSBTAG00000049306	9950.61	-0.284688	0.124337	0.0220417	0.218316	MSRB1	25
ENSBTAG00000034189	65276.3	-0.886557	0.387498	0.0221433	0.218828	ADH1C	6
ENSBTAG00000026748	18874.7	-0.864804	0.378442	0.022303	0.219657	GULO	8
ENSBTAG00000001936	92850.8	-1.10785	0.484888	0.0223278	0.219657	PCK1	13
ENSBTAG00000020480	762.519	0.504416	0.220729	0.0222993	0.219657	SPTLC2	10
ENSBTAG00000014579	836.107	-0.162972	0.0713689	0.0224001	0.220038	MRPL34	7
ENSBTAG00000011075	1385.04	-0.201205	0.0881465	0.0224528	0.220226	PLPBP	27
ENSBTAG00000026885	5059.86	-0.914625	0.401488	0.0227212	0.220724	ABCB11	2
ENSBTAG00000004893	1603.36	-0.498961	0.218849	0.0226116	0.220724	ACOX3	6
ENSBTAG00000006708	893.17	-0.169196	0.0742194	0.0226271	0.220724	ARIH1	10
ENSBTAG00000003162	6806.65	-0.264086	0.115826	0.0226064	0.220724	CRYZ	3
ENSBTAG00000022167	2185.65	-0.286998	0.12596	0.0226974	0.220724	DERA	5
ENSBTAG00000038333	896.326	0.205831	0.0903036	0.0226481	0.220724	RBM23	10
ENSBTAG00000015107	2007.54	0.752606	0.330454	0.022757	0.220724	SLC16A1	3
ENSBTAG00000008913	640.889	-0.677845	0.297664	0.0227731	0.220724	TMEM98	19
ENSBTAG00000000561	837.101	-0.586224	0.25761	0.0228682	0.221319	OCLN	20
ENSBTAG00000016516	9245.29	-0.463362	0.20386	0.0230297	0.221572	CYB5R3	5
ENSBTAG00000020215	1001.01	0.174954	0.0769713	0.0230272	0.221572	EXOC2	23
ENSBTAG00000008600	576.817	0.43813	0.192691	0.0229814	0.221572	TRAF3IP2	9
ENSBTAG00000014827	3277.59	-0.234487	0.103101	0.022945	0.221572	UBQLN1	8
ENSBTAG00000004246	1526.65	0.59728	0.262919	0.0231032	0.221628	H6PD	16
ENSBTAG00000020527	7588.2	-0.574259	0.25277	0.0230944	0.221628	IDH1	2
ENSBTAG00000004384	9730.89	-0.842489	0.371214	0.0232348	0.222565	APOF	5
ENSBTAG00000011913	1925.28	0.867793	0.382716	0.023362	0.223125	CKAP4	5
ENSBTAG00000019414	1694.55	-0.29541	0.130263	0.0233416	0.223125	CLK4	7
ENSBTAG00000003415	3893.05	-0.35539	0.156906	0.0235138	0.223125	ESD	12
ENSBTAG00000012314	3599.34	-0.437202	0.192997	0.0234921	0.223125	LDLR	7
ENSBTAG00000003747	3202.27	-0.231704	0.102258	0.0234586	0.223125	PTGR2	10
ENSBTAG00000011515	730.821	-0.358377	0.158246	0.0235316	0.223125	SELL	16
ENSBTAG00000016076	1734.96	-0.500163	0.220796	0.0234958	0.223125	TRAK1	22
ENSBTAG00000011527	600.418	-0.593967	0.262403	0.0236008	0.22343	NT5C	19
ENSBTAG00000031351	2246.4	0.425735	0.188124	0.0236321	0.22343	SEC14L4	17
ENSBTAG00000038540	3132.23	-0.467416	0.206861	0.0238482	0.225019		26
ENSBTAG00000000160	4079.54	-0.362635	0.160512	0.0238688	0.225019	CBS	1
ENSBTAG00000012619	667.965	-0.235108	0.104233	0.024096	0.226677	CNPPD1	2
ENSBTAG00000047655	4255.75	-0.594682	0.263681	0.0241139	0.226677	SERPINA7	X
ENSBTAG00000021556	553.92	-0.152301	0.0675832	0.0242252	0.227397	RANBP9	23
ENSBTAG00000010083	10587.1	-0.365716	0.162431	0.0243527	0.227881	HADHB	11
ENSBTAG00000038831	2154.12	-0.43032	0.191162	0.024381	0.227881	PHYHD1	11
ENSBTAG00000015596	6549.39	-1.02709	0.456052	0.0243143	0.227881	SLCO2B1	15
ENSBTAG00000020132	677.735	-0.335337	0.149028	0.024439	0.228097	HPF1	8
ENSBTAG00000002910	3129.62	-0.68377	0.303957	0.0244767	0.228124	ECHDC2	3
ENSBTAG00000010347	926.702	-0.273804	0.121791	0.0245671	0.228642	EZR	9
ENSBTAG00000008039	2297.15	-0.566719	0.252386	0.0247394	0.229804	ACMSD	2
ENSBTAG00000012671	2085.37	-0.309612	0.137906	0.0247621	0.229804	TNIP1	7
ENSBTAG00000033166	685.695	-0.677992	0.302213	0.0248697	0.230476		1
ENSBTAG00000046514	1225.38	-0.389215	0.173671	0.0250195	0.23056	ASMTL	26
ENSBTAG00000017527	1291.76	-0.508001	0.226592	0.0249665	0.23056	CRYBG1	9
ENSBTAG00000007829	2301.71	-0.941353	0.419852	0.0249546	0.23056	CSAD	5
ENSBTAG00000000212	5685.83	-0.256925	0.114624	0.0249957	0.23056	NADK	16
ENSBTAG00000010672	4688.47	-0.470297	0.210074	0.0251741	0.231659	PCCA	12
ENSBTAG00000013491	737.233	0.27532	0.123033	0.0252356	0.231899	EML1	21
ENSBTAG00000012066	762.184	0.368089	0.164592	0.0253276	0.232418	PECAM1	19
ENSBTAG00000001693	1035.22	0.161257	0.0721729	0.0254627	0.233331	RPAP1	10
ENSBTAG00000006707	15993.2	-0.418256	0.187268	0.025518	0.233347	ACSL5	26
ENSBTAG00000008386	2804.79	-0.327398	0.146619	0.0255501	0.233347	CLPX	10
ENSBTAG00000013678	672.595	-0.246787	0.110535	0.0255713	0.233347	OSGIN2	14
ENSBTAG00000053664	541.091	-1.1954	0.535888	0.0257011	0.233927		23
ENSBTAG00000051224	1560.64	-0.803838	0.360536	0.0257763	0.233927	ARSD	X
ENSBTAG00000015436	2634.38	-0.380132	0.170479	0.0257618	0.233927	SLC27A4	11
ENSBTAG00000015591	10877.6	-0.296467	0.132972	0.0257776	0.233927	SQSTM1	7
ENSBTAG00000017053	1457.35	-0.311734	0.13998	0.0259476	0.234171	ABCB10	28
ENSBTAG00000012778	1242.87	0.332301	0.149161	0.0258943	0.234171	CAPN2	16
ENSBTAG00000047040	169301	0.886766	0.398126	0.025924	0.234171	SERPINA3-3	21
ENSBTAG00000008774	7994.59	-0.921452	0.413488	0.0258481	0.234171	UROC1	22
ENSBTAG00000002804	968.853	0.310997	0.139726	0.0260306	0.234535	PDGFRB	7
ENSBTAG00000002105	2934.36	-0.234674	0.105456	0.0260595	0.234535	TEX261	11
ENSBTAG00000020536	895.434	0.812222	0.365601	0.0263097	0.236139	HERC6	6
ENSBTAG00000017279	2912.21	-0.233396	0.105044	0.0262905	0.236139	VAPA	24
ENSBTAG00000019764	12877.1	-0.930651	0.419604	0.0265597	0.237583	APOA5	15
ENSBTAG00000016864	99969.4	1.20663	0.544038	0.0265612	0.237583	LBP	13
ENSBTAG00000015248	1171.91	0.356648	0.160823	0.0265794	0.237583	PLA2G16	29
ENSBTAG00000009104	1593.12	0.800169	0.360987	0.0266494	0.237884	SERP1	1
ENSBTAG00000014060	655.829	-0.220661	0.0995814	0.0266992	0.238005	LSM6	17
ENSBTAG00000026191	612.418	-0.43571	0.196718	0.0267668	0.238282	GET4	25
ENSBTAG00000001708	1966.64	-0.280308	0.126652	0.0268834	0.238349	TTLL12	5
ENSBTAG00000012244	6109.5	0.418723	0.189149	0.0268482	0.238349	TUBA1B	5
ENSBTAG00000018910	1193.57	0.253373	0.114482	0.0268825	0.238349	WDR6	22
ENSBTAG00000018469	16602	-0.366084	0.165495	0.0269624	0.238727	ALDH6A1	10
ENSBTAG00000011425	1227.98	-0.173408	0.0784124	0.0270018	0.238753	PTPRA	13
ENSBTAG00000007876	1152.18	-0.222833	0.100822	0.0270943	0.239248	MAPK8	28
ENSBTAG00000000404	2046.32	-0.302193	0.136787	0.0271588	0.239494	NAXE	3
ENSBTAG00000009923	1313	-0.218972	0.0991959	0.0272813	0.23956	CIPC	10
ENSBTAG00000003718	7535.28	-0.717541	0.325073	0.0272915	0.23956	HACL1	1
ENSBTAG00000027181	562.052	-0.956911	0.433576	0.0273125	0.23956	LAMA3	24
ENSBTAG00000020262	1780.21	-0.214629	0.0971849	0.0272123	0.23956	PSME4	11
ENSBTAG00000012289	1772.76	-0.396181	0.179607	0.0273969	0.239979	AKR7A2	2
ENSBTAG00000014490	6319.59	0.240068	0.108914	0.0275105	0.240331	DDX39B	23
ENSBTAG00000011866	7000.23	-0.379723	0.172263	0.0275016	0.240331	PCBD1	28
ENSBTAG00000014220	12973.2	-0.53681	0.243649	0.0275798	0.240616		4
ENSBTAG00000020430	1480.07	-0.421393	0.191416	0.0277043	0.241381	GLT1D1	17
ENSBTAG00000009050	2233.45	-0.546741	0.248452	0.027765	0.241589	ADIPOR2	5
ENSBTAG00000001246	20967.3	-0.320093	0.145573	0.027889	0.242165	ATP1A1	3
ENSBTAG00000017181	1967.82	-0.530515	0.241295	0.0279051	0.242165	MACROD1	29
ENSBTAG00000002377	3486.19	-0.197526	0.0898655	0.0279482	0.242218	PSMB2	3
ENSBTAG00000022120	1.72939e+06	0.708271	0.322351	0.0280058	0.242397	FGB	17
ENSBTAG00000002457	3603.33	0.491235	0.223682	0.0280821	0.242736	SEC61B	8
ENSBTAG00000017038	674.482	0.319268	0.145462	0.0281745	0.242894	HPS4	17
ENSBTAG00000003801	1106.04	0.199733	0.0909911	0.0281578	0.242894	MBD1	24
ENSBTAG00000002783	1704.18	-0.526862	0.240142	0.028238	0.243121	PCYOX1	11
ENSBTAG00000002096	1281.2	-0.450185	0.205396	0.0283947	0.24415	FCGR3A	3
ENSBTAG00000004587	1070.26	-0.49862	0.227752	0.0285742	0.244411	DUSP6	5
ENSBTAG00000000342	4554.92	0.456069	0.208282	0.0285478	0.244411	PLOD3	25
ENSBTAG00000010692	6171.16	0.486979	0.222332	0.0285007	0.244411	SND1	4
ENSBTAG00000015478	1071.24	-0.557832	0.254787	0.0285675	0.244411	SRD5A1	20
ENSBTAG00000017592	644.777	0.349432	0.159742	0.0287074	0.24523	GPAT3	6
ENSBTAG00000037605	2724.6	-1.25331	0.573535	0.0288719	0.245938	BOLA-DQA1	23
ENSBTAG00000020169	1592.22	-0.263179	0.120459	0.028903	0.245938	CEPT1	3
ENSBTAG00000047424	754.274	0.32888	0.150521	0.0288935	0.245938	TRIP10	7
ENSBTAG00000003083	555.488	0.486583	0.222875	0.0290202	0.246615	SLC50A1	3
ENSBTAG00000006045	68853.3	0.38502	0.176481	0.0291353	0.247272	P4HB	19
ENSBTAG00000019588	2542.14	-0.612524	0.280856	0.0291895	0.247412	BLA-DQB	23
ENSBTAG00000007001	1265.05	-1.0471	0.480471	0.0293088	0.248103	SLC26A1	6
ENSBTAG00000034154	1315.53	-0.587623	0.269911	0.0294735	0.248533	AGMO	4
ENSBTAG00000011917	1219.58	-0.64452	0.295986	0.0294409	0.248533	GPAM	26
ENSBTAG00000005444	1545.48	0.596668	0.273973	0.029418	0.248533	UGGT1	2
ENSBTAG00000013917	722.89	0.291486	0.13405	0.0296708	0.248915		25
ENSBTAG00000025181	772.087	-0.391259	0.17981	0.0295585	0.248915	CCDC85C	21
ENSBTAG00000012908	1404.4	0.701439	0.322457	0.0296081	0.248915	HSPA13	1
ENSBTAG00000006186	1928.05	-0.230828	0.10614	0.0296486	0.248915	KCTD3	16
ENSBTAG00000009417	1630.03	-0.33139	0.152609	0.0298935	0.250463	ZFAND5	8
ENSBTAG00000025644	5467.83	-0.149857	0.0690593	0.0300083	0.251104	CALM1	10
ENSBTAG00000020556	7043.49	-0.481768	0.222247	0.0301806	0.251581	APOC4	18
ENSBTAG00000007153	8078.13	-0.340188	0.156921	0.0301664	0.251581	C1QA	2
ENSBTAG00000027326	658.135	-0.220372	0.101649	0.0301614	0.251581	TP53RK	13
ENSBTAG00000046775	3050.19	0.366911	0.169335	0.0302517	0.251707	MAN1B1	11
ENSBTAG00000010376	1314	-0.17918	0.0827045	0.0302725	0.251707	TMEM184C	17
ENSBTAG00000017077	12468.6	-0.355376	0.164171	0.0304125	0.252551	CTSV	8
ENSBTAG00000020330	2654.21	0.57274	0.264734	0.0305064	0.25301	BTG1	5
ENSBTAG00000053551	656.221	-1.09926	0.508853	0.0307511	0.254074		23
ENSBTAG00000008778	530.17	-0.845006	0.390999	0.0306841	0.254074	CHST13	22
ENSBTAG00000013343	141912	-0.230795	0.106815	0.0307188	0.254074	FTL	18
ENSBTAG00000015607	1829	0.285417	0.13218	0.0308268	0.254379	ERMP1	8
ENSBTAG00000008068	1955.73	0.442151	0.205151	0.0311423	0.25666	ERLEC1	11
ENSBTAG00000004173	2099.17	-0.237201	0.110144	0.0312753	0.257432	UBXN8	27
ENSBTAG00000001777	5515	0.399531	0.185573	0.0313217	0.25749	RPLP2	29
ENSBTAG00000030174	5959.65	-0.436294	0.203002	0.0316176	0.258625	ACOX1	19
ENSBTAG00000021911	587.269	0.359311	0.167134	0.0315678	0.258625	PTPRG	22
ENSBTAG00000008314	5132.53	-0.307379	0.142949	0.0315345	0.258625	SDHB	2
ENSBTAG00000018258	8364.88	-0.234288	0.108998	0.0315972	0.258625	SRSF2	19
ENSBTAG00000004937	10665.2	0.588398	0.27385	0.0316651	0.25869	SEC61A1	22
ENSBTAG00000018430	547.764	-0.516632	0.240544	0.0317329	0.258921	GSAP	4
ENSBTAG00000053777	3494.8	-0.613045	0.28553	0.0317896	0.259062		3
ENSBTAG00000004680	3601.57	1.19246	0.55569	0.0318803	0.259478	SLC13A5	19
ENSBTAG00000052521	1698.34	-1.99141	0.929617	0.032179	0.261103		5
ENSBTAG00000010027	1069.33	-0.326093	0.152524	0.0325183	0.261103	CHDH	22
ENSBTAG00000011100	13231.9	0.624159	0.291466	0.0322377	0.261103	CTSC	29
ENSBTAG00000019264	1848.49	0.469279	0.219197	0.0322823	0.261103	EDEM3	16
ENSBTAG00000020244	5124.47	0.383292	0.178957	0.0322091	0.261103	EFNA1	3
ENSBTAG00000012747	553.939	0.268675	0.1255	0.0322872	0.261103	FAM3A	X
ENSBTAG00000011444	2293.46	-0.346042	0.161818	0.0324794	0.261103	HINT2	8
ENSBTAG00000013023	598.03	0.198014	0.0925384	0.0323708	0.261103	MAP4K4	11
ENSBTAG00000020407	8507.98	-0.591975	0.27681	0.0324713	0.261103	MTSS1	14
ENSBTAG00000019700	15392.6	0.541415	0.253176	0.0324772	0.261103	PC	29
ENSBTAG00000022471	2625.48	-0.622951	0.291358	0.0325091	0.261103	TTPA	14
ENSBTAG00000018260	794.908	0.2077	0.0973039	0.0327977	0.262704	MFSD11	19
ENSBTAG00000014130	2804.05	-0.187495	0.0878383	0.0327979	0.262704	MGC148714	14
ENSBTAG00000043989	1387.38	-0.179203	0.0840151	0.0329257	0.263084	EYA3	2
ENSBTAG00000010989	3162.53	0.435698	0.204225	0.0328901	0.263084	PIK3R1	20
ENSBTAG00000013790	784.577	-0.254982	0.119574	0.0329729	0.263141	MAP3K1	20
ENSBTAG00000018509	3654.59	-0.668574	0.313753	0.0330979	0.263817	ETNK2	16
ENSBTAG00000003815	1322.63	0.343053	0.161092	0.0332085	0.263905	EDEM2	13
ENSBTAG00000009346	1586.67	-0.144676	0.0679457	0.0332299	0.263905	MAPKAPK5	17
ENSBTAG00000020212	648.374	0.165008	0.0774762	0.0331895	0.263905	WDR41	10
ENSBTAG00000011569	4208.64	-0.725037	0.340797	0.0333805	0.263941	AADAC	1
ENSBTAG00000011193	6130.44	-0.341811	0.160832	0.0335639	0.263941	C1QC	2
ENSBTAG00000034501	74817.5	-0.388447	0.182634	0.0334271	0.263941	CFI	6
ENSBTAG00000011987	557.329	-0.391067	0.184167	0.0337177	0.263941	ERG28	10
ENSBTAG00000000243	969.144	-0.347078	0.163311	0.0335646	0.263941	HEBP2	9
ENSBTAG00000011112	1267.37	-0.56196	0.264405	0.0335552	0.263941	KCNK5	23
ENSBTAG00000001598	1204.2	-0.266035	0.125188	0.0335797	0.263941	MAP7	9
ENSBTAG00000010442	1411.3	-0.734193	0.345176	0.0334189	0.263941	PANK1	26
ENSBTAG00000001747	840.054	-0.394819	0.185934	0.0337174	0.263941	PEX3	9
ENSBTAG00000002178	6771.17	0.47024	0.221151	0.0334758	0.263941	PPL	25
ENSBTAG00000016795	598.778	-0.279783	0.131683	0.0336136	0.263941	RUFY3	6
ENSBTAG00000001489	1587.49	0.461481	0.217308	0.0337011	0.263941	TUBA1A	5
ENSBTAG00000014146	1191.84	0.55835	0.263147	0.0338532	0.264686	SPCS3	27
ENSBTAG00000000979	2934.23	-0.280753	0.132351	0.0338981	0.264721	SMIM19	27
ENSBTAG00000011831	1906.06	0.350783	0.165402	0.03394	0.264732	SPPL2A	10
ENSBTAG00000000699	1495.57	-0.407365	0.192318	0.0341588	0.266122	AOPEP	8
ENSBTAG00000005191	8592.69	0.467813	0.221146	0.0343959	0.26765	RPN1	22
ENSBTAG00000003514	621.788	-0.425804	0.201426	0.03452	0.267662	HSF4	18
ENSBTAG00000011611	4015.97	0.546343	0.258362	0.0344608	0.267662	OSTC	6
ENSBTAG00000037765	1093.83	-0.283567	0.134113	0.0344818	0.267662	TNFAIP8L1	7
ENSBTAG00000014182	4385.54	-0.206526	0.0977302	0.0345816	0.267824	CTNNA1	7
ENSBTAG00000006969	2524.22	0.32775	0.155201	0.0347053	0.268464	TUBB	23
ENSBTAG00000048782	21506.7	-0.29476	0.139874	0.0350889	0.269761		10
ENSBTAG00000013907	124791	0.50154	0.237886	0.0350032	0.269761	CRP	3
ENSBTAG00000009881	1312.42	0.224611	0.106602	0.035117	0.269761	ENTPD6	13
ENSBTAG00000006354	821735	1.16936	0.554574	0.0349816	0.269761	HP	18
ENSBTAG00000010867	8022.83	-0.453046	0.215022	0.03512	0.269761	LONP2	18
ENSBTAG00000000878	2910.11	-0.204063	0.0967761	0.0349778	0.269761	RB1CC1	14
ENSBTAG00000049291	2964.51	-0.959024	0.455959	0.0354383	0.270305		6
ENSBTAG00000018238	1249.53	-0.581468	0.276282	0.035325	0.270305	ABTB1	22
ENSBTAG00000014847	5999.33	-0.755065	0.358673	0.0352768	0.270305	BBOX1	15
ENSBTAG00000015900	1162.01	0.329163	0.156486	0.0354254	0.270305	CNPY3	23
ENSBTAG00000015930	1953.65	-0.511665	0.243213	0.0353982	0.270305	DNAL1	10
ENSBTAG00000008621	2167.5	-0.117983	0.0560371	0.0352531	0.270305	PRKAR1A	19
ENSBTAG00000010118	743.378	0.246177	0.11725	0.0357646	0.272477	HAT1	2
ENSBTAG00000006160	3347.38	-0.424801	0.202493	0.0359182	0.273036	SUOX	5
ENSBTAG00000013038	1865.16	-0.21763	0.103741	0.0359214	0.273036	UBE2L3	17
ENSBTAG00000005127	4953.96	-0.164196	0.0783333	0.0360718	0.273861	PSMA7	13
ENSBTAG00000018656	2170.16	-0.142862	0.0681794	0.0361375	0.274043	HP1BP3	2
ENSBTAG00000025005	3102.05	-0.55361	0.264375	0.0362568	0.27463	METTL7A	5
ENSBTAG00000014377	954.005	0.236001	0.112729	0.0363032	0.274664	CHD3	19
ENSBTAG00000002503	709.863	0.236578	0.113033	0.0363499	0.2747	BSCL2	29
ENSBTAG00000019872	1633.26	0.288783	0.138018	0.0364075	0.274818	PIK3AP1	26
ENSBTAG00000017402	957.72	0.216164	0.103377	0.0365253	0.275073	OSBPL2	13
ENSBTAG00000034645	12043.8	-0.396201	0.189461	0.0365104	0.275073	PON3	4
ENSBTAG00000003282	1820.17	-0.724846	0.346829	0.0366247	0.275505	SLCO1A2	5
ENSBTAG00000031185	1422.7	-0.227037	0.108752	0.0368287	0.276217	ATRAID	11
ENSBTAG00000045822	836.053	0.850596	0.407568	0.036888	0.276217	C15H11orf96	15
ENSBTAG00000004873	2108.04	0.238301	0.114129	0.0367976	0.276217	CCNL2	16
ENSBTAG00000021896	1119.86	0.173168	0.0829746	0.0368876	0.276217	NUP214	11
ENSBTAG00000053296	2487.97	-0.17151	0.0822607	0.0370734	0.277288	EGLN1	28
ENSBTAG00000007152	13159.8	-0.225403	0.108259	0.0373349	0.278926	OS9	5
ENSBTAG00000004194	716.486	0.565282	0.271719	0.0374892	0.27976	RALGDS	11
ENSBTAG00000050122	863.001	0.383235	0.184743	0.0380399	0.283547	HIST2H2BE	3
ENSBTAG00000019811	3255.93	-1.15171	0.55581	0.0382536	0.284799	HAO1	13
ENSBTAG00000004842	970.088	0.518554	0.250305	0.0382949	0.284799	RSPRY1	18
ENSBTAG00000010123	97442.2	-0.366525	0.177022	0.038405	0.284931	APOE	18
ENSBTAG00000032097	8142.13	-0.457007	0.220703	0.0383877	0.284931	FBXO21	17
ENSBTAG00000021778	1283.92	0.187836	0.0907581	0.0384866	0.284931	SELENON	2
ENSBTAG00000021033	921.637	-0.417482	0.201716	0.0384849	0.284931	SGK2	13
ENSBTAG00000048135	2589.7	0.663484	0.321354	0.0389562	0.286788		20
ENSBTAG00000036262	1976.83	-0.359609	0.174077	0.0388465	0.286788	GBE1	1
ENSBTAG00000031950	1614.41	0.296877	0.143734	0.0388796	0.286788	RAB3IP	5
ENSBTAG00000013208	5380.37	-0.367085	0.177732	0.0388867	0.286788	SLC25A4	27
ENSBTAG00000020148	1340.15	0.212249	0.102786	0.0389271	0.286788	TEK	8
ENSBTAG00000020125	734.985	0.25445	0.123347	0.0391241	0.287701	RBFOX2	5
ENSBTAG00000034139	35891.9	-0.817389	0.396782	0.0393942	0.28895	ADH4	6
ENSBTAG00000014461	685.759	-0.190986	0.0927776	0.0395383	0.28895	ANAPC13	1
ENSBTAG00000020454	897.88	-0.317569	0.154233	0.0394921	0.28895	LZTS3	13
ENSBTAG00000047520	1711.99	-0.406189	0.19717	0.0393893	0.28895	MPV17L	25
ENSBTAG00000006323	3442.59	-0.217303	0.105503	0.0394288	0.28895	SNX9	9
ENSBTAG00000010964	646.267	-0.247328	0.120181	0.039594	0.28895	STARD5	21
ENSBTAG00000002829	3498.56	0.398297	0.193548	0.0396027	0.28895	TCP1	9
ENSBTAG00000012972	1546.55	-0.509468	0.247759	0.039753	0.289402	CYP2U1	6
ENSBTAG00000008101	1809.64	0.834685	0.405885	0.0397384	0.289402	PCSK5	8
ENSBTAG00000018101	67658.7	-0.351548	0.17104	0.0398442	0.289422	AHCY	13
ENSBTAG00000013329	1736.35	-0.255995	0.124533	0.0398173	0.289422	AP1M1	7
ENSBTAG00000016257	531.768	0.269435	0.131216	0.0400377	0.290506	ZNF74	17
ENSBTAG00000008613	637.969	0.292725	0.142736	0.040285	0.291977	TCP11L1	15
ENSBTAG00000007172	14177.5	-0.287638	0.14037	0.0404489	0.292841	GOT2	18
ENSBTAG00000022570	803.481	-0.544934	0.266042	0.0405309	0.293111		13
ENSBTAG00000003058	1718.54	-0.222493	0.108765	0.0407923	0.294351	ADRM1	13
ENSBTAG00000005122	141644	-0.373761	0.1827	0.0407794	0.294351	KNG1	1
ENSBTAG00000005316	10951.2	-0.144384	0.0705979	0.0408388	0.294363	GDI2	13
ENSBTAG00000047694	13947.1	-0.233183	0.114122	0.0410252	0.295057	SERF2	21
ENSBTAG00000007360	2116.09	-0.209276	0.102416	0.0410135	0.295057	TMEM43	22
ENSBTAG00000008587	3871.3	-0.735537	0.36032	0.0412165	0.296108	GSTT2	17
ENSBTAG00000048367	1080.13	1.71268	0.839861	0.0414258	0.296955		9
ENSBTAG00000021965	1398.08	-0.197498	0.0968698	0.0414704	0.296955	SUB1	20
ENSBTAG00000016818	1133.06	-0.159224	0.0780778	0.0414202	0.296955	ZCCHC17	2
ENSBTAG00000020715	924.941	-0.771498	0.378519	0.0415298	0.297056	PIK3C2G	5
ENSBTAG00000019119	579.413	-0.214309	0.105173	0.0415823	0.297107	ZCRB1	5
ENSBTAG00000019838	3758.19	0.194436	0.0954704	0.0416889	0.297544	SHC1	3
ENSBTAG00000011793	3069.93	-0.31119	0.152892	0.0418142	0.298114	FDX1	15
ENSBTAG00000010923	832.513	-0.229182	0.112637	0.0418825	0.298276	RAB9A	X
ENSBTAG00000003067	3353.38	-0.213722	0.105072	0.0419462	0.298405	PSMB7	11
ENSBTAG00000012544	1944.9	-0.181428	0.0893163	0.0422252	0.299953	IFNGR1	9
ENSBTAG00000009330	777.402	0.18846	0.0927919	0.0422553	0.299953	SIN3B	7
ENSBTAG00000020050	1065.65	0.425189	0.209398	0.0423024	0.299963	MLEC	17
ENSBTAG00000001915	109054	-0.4327	0.213207	0.0424094	0.30009	APOH	19
ENSBTAG00000016336	2788.59	0.158263	0.0780002	0.0424574	0.30009	OGA	26
ENSBTAG00000010526	2142.22	-0.273079	0.134588	0.0424578	0.30009	PLPP1	20
ENSBTAG00000018283	18877.7	-0.572605	0.282627	0.0427639	0.301369	ACAA1	22
ENSBTAG00000003245	691.729	-0.276898	0.136734	0.0428592	0.301369	BCAR3	3
ENSBTAG00000001626	802.531	0.430417	0.212584	0.0428993	0.301369	CTPS1	3
ENSBTAG00000015083	6008.5	-0.384257	0.189615	0.0427125	0.301369	FBXO9	23
ENSBTAG00000054195	7447.18	0.540891	0.267167	0.0429148	0.301369	GPX1	22
ENSBTAG00000044058	615.197	-0.278066	0.137329	0.0428852	0.301369	MFSD8	17
ENSBTAG00000014855	767.29	1.18699	0.586479	0.0429774	0.301486	MICAL2	15
ENSBTAG00000007624	868.083	-0.228851	0.113142	0.0431049	0.301898	FRMD4B	22
ENSBTAG00000021832	3982.8	-0.331349	0.163834	0.0431283	0.301898	HMGCL	2
ENSBTAG00000032026	1364.07	0.799579	0.395536	0.0432272	0.301948	GMPPB	22
ENSBTAG00000010492	994.55	-0.156239	0.0772886	0.0432276	0.301948	VPS4B	24
ENSBTAG00000020755	1269.75	0.423637	0.209647	0.0433089	0.302194	SELP	16
ENSBTAG00000015909	1252.7	-0.148909	0.0737124	0.0433691	0.302292	PDE8A	21
ENSBTAG00000021538	544.908	0.361806	0.179182	0.0434658	0.302644	MYO1E	10
ENSBTAG00000014923	643.198	-0.26202	0.12983	0.043573	0.302747	BBS2	18
ENSBTAG00000009569	1679.28	-0.434523	0.215262	0.0435315	0.302747	DOCK6	7
ENSBTAG00000002478	3857.75	-0.38664	0.191713	0.0437199	0.303446	AGMAT	16
ENSBTAG00000020968	2319.18	-0.243226	0.120692	0.0438777	0.304219	MPC2	3
ENSBTAG00000046588	2154.72	0.728187	0.362343	0.0444672	0.307345	DNAJB9	4
ENSBTAG00000047077	579.41	0.640299	0.318489	0.0443857	0.307345	ENTPD7	26
ENSBTAG00000016202	5485.79	-0.446262	0.222061	0.0444694	0.307345	TREH	15
ENSBTAG00000013322	1239.5	0.143308	0.0713631	0.0446274	0.308113	POMGNT1	3
ENSBTAG00000010957	1412.24	-0.44609	0.222247	0.0447305	0.308499	LHPP	26
ENSBTAG00000022450	580.327	-0.191373	0.0953843	0.0448199	0.308791	THAP9	6
ENSBTAG00000021392	8206.14	-0.312497	0.156029	0.0451971	0.30993	DCAF11	10
ENSBTAG00000002763	1369.25	0.183255	0.091505	0.0452126	0.30993	KMT2B	18
ENSBTAG00000007689	1508.65	-0.818264	0.408621	0.0452309	0.30993	LPIN1	11
ENSBTAG00000008942	2330.59	-0.940544	0.469768	0.0452691	0.30993	NGEF	3
ENSBTAG00000034985	537.118	0.787491	0.392907	0.0450414	0.30993	PHLDA1	5
ENSBTAG00000031752	1545.02	-0.25612	0.12784	0.0451293	0.30993	TMEM256	19
ENSBTAG00000016525	855.5	0.519662	0.259671	0.0453677	0.310281	ITGA1	20
ENSBTAG00000025822	842.9	0.302647	0.151292	0.0454558	0.310461	CALML4	10
ENSBTAG00000015178	6121.8	-0.362026	0.181003	0.0454887	0.310461	ECI2	23
ENSBTAG00000025320	1642.88	-0.2028	0.101594	0.0459148	0.311249	AKAP1	19
ENSBTAG00000015114	41883	0.56644	0.283915	0.0460317	0.311249	CALR	7
ENSBTAG00000011111	1662.92	-0.169017	0.084704	0.0460005	0.311249	COPS7A	5
ENSBTAG00000000815	1135.09	0.438236	0.219362	0.0457413	0.311249	EPHA2	2
ENSBTAG00000018972	1413.08	0.462477	0.231783	0.0460101	0.311249	GARS	4
ENSBTAG00000003152	1183.83	0.667691	0.334188	0.045722	0.311249	IFI27	21
ENSBTAG00000014608	1108.63	0.373675	0.187151	0.045863	0.311249	KDM1B	23
ENSBTAG00000014318	1820.23	0.615431	0.308217	0.0458531	0.311249	SLC33A1	1
ENSBTAG00000017423	4766.06	0.366088	0.183256	0.0457506	0.311249	TMEM214	11
ENSBTAG00000005668	2148.94	-0.331917	0.166414	0.0460951	0.311356	SLC39A8	6
ENSBTAG00000009214	2457.05	0.384798	0.193314	0.0465321	0.313984	ETS2	1
ENSBTAG00000019516	19373.8	-0.511314	0.257225	0.0468333	0.315199	COMT	17
ENSBTAG00000019085	2244.84	0.411431	0.206999	0.0468564	0.315199	SRP54	21
ENSBTAG00000010991	95117.9	-0.64157	0.322786	0.0468556	0.315199	TTR	24
ENSBTAG00000005586	52590.6	-0.48719	0.245227	0.046957	0.315551	GATM	10
ENSBTAG00000016662	118436	-0.250437	0.126245	0.047285	0.3159	CPS1	2
ENSBTAG00000044112	1578.1	-0.419543	0.211325	0.0471115	0.3159	MSRB2	13
ENSBTAG00000018655	1533.34	0.431117	0.217272	0.0472303	0.3159	MYDGF	7
ENSBTAG00000006287	2037	0.446578	0.225105	0.0472714	0.3159	NEDD9	23
ENSBTAG00000009304	540.222	-0.157084	0.0791414	0.047161	0.3159	PDCD5	18
ENSBTAG00000030169	1681.16	-0.215979	0.108881	0.0472982	0.3159	SUMO2	19
ENSBTAG00000005178	1884.37	-0.318157	0.160472	0.0474086	0.316315	MMAB	17
ENSBTAG00000026236	11913.2	0.455019	0.229645	0.047546	0.316865	AZGP1	25
ENSBTAG00000000505	1440.11	-0.23611	0.119185	0.0475878	0.316865	KYAT3	3
ENSBTAG00000019105	2561.19	-0.202075	0.102083	0.047758	0.317676	NPLOC4	19
ENSBTAG00000012095	558.719	-0.232915	0.117694	0.0478176	0.31775	GEMIN5	7
ENSBTAG00000018451	9642.91	-0.354829	0.179351	0.047883	0.317862	PTMS	5
ENSBTAG00000005868	4084.6	-0.55515	0.280761	0.048007	0.318362	HEBP1	5
ENSBTAG00000010071	1232.44	-0.252533	0.127761	0.0480861	0.318564	FBXO3	15
ENSBTAG00000045931	3147.73	0.400756	0.202807	0.0481497	0.318664	MAGT1	X
ENSBTAG00000017704	2731.38	-0.459574	0.232628	0.0482033	0.318696	ABCG2	6
ENSBTAG00000018137	64324.5	1.04898	0.532196	0.04872	0.319683	A2M	5
ENSBTAG00000022564	31205.4	-1.09831	0.55705	0.0486502	0.319683	AKR1C4	13
ENSBTAG00000019526	4547.8	-0.106962	0.0542035	0.048457	0.319683	CMTM6	22
ENSBTAG00000053436	2780.41	-0.138443	0.0702285	0.0486862	0.319683	HSBP1	18
ENSBTAG00000015509	2458.72	-0.394504	0.200143	0.0487113	0.319683	NAMPT	4
ENSBTAG00000004833	1205.26	-0.281689	0.142793	0.0485296	0.319683	NIT2	1
ENSBTAG00000014313	1437.9	-0.653724	0.3317	0.0487429	0.319683	PYROXD2	26
ENSBTAG00000032557	2138.25	0.536662	0.272092	0.0485686	0.319683	TMEM258	29
ENSBTAG00000014439	1296	-1.03215	0.523871	0.0488113	0.319812	KMO	16
ENSBTAG00000009125	685.334	0.357958	0.181768	0.048917	0.320184	ALDH1A3	21
ENSBTAG00000016804	2599.8	0.353378	0.179561	0.0490669	0.320205	LYST	28
ENSBTAG00000015127	6655.22	0.318963	0.162049	0.0490325	0.320205	SDC4	13
ENSBTAG00000021452	5784.18	0.381927	0.193998	0.0489861	0.320205	TRANK1	22
ENSBTAG00000006472	770.987	-0.525482	0.267113	0.049153	0.320448	GPR143	X
ENSBTAG00000004860	579.649	-0.973093	0.494764	0.0492086	0.320492	SLC27A6	7
ENSBTAG00000012981	1610.04	0.188359	0.0958832	0.0494764	0.321916	HEXA	10
ENSBTAG00000018130	1177.5	-0.767331	0.390793	0.0495857	0.321987	MAP2	2
ENSBTAG00000008646	851.097	-0.209498	0.106689	0.0495728	0.321987	TRMT112	29
ENSBTAG00000050790	1324.31	0.195196	0.0994819	0.0497477	0.32272	C3H1orf226	3
ENSBTAG00000038234	1079.09	-0.632018	0.322262	0.0498566	0.322787	BHMT2	10
ENSBTAG00000011885	4442.81	-0.299455	0.152676	0.049835	0.322787	NNT	20
ENSBTAG00000019495	717.158	0.260346	0.13286	0.0500486	0.32371	TEAD3	23
ENSBTAG00000017863	1058.9	-0.339503	0.173306	0.0501147	0.323814	SRGN	28
ENSBTAG00000001249	1198.12	-0.31763	0.162175	0.0501636	0.323814	SULT1B1	6
ENSBTAG00000014679	953.804	0.253558	0.129572	0.0503594	0.324759	DHX57	11
ENSBTAG00000011105	3452.66	0.775776	0.396549	0.0504278	0.32488	SLC38A2	5
ENSBTAG00000005580	1157.91	0.204514	0.104599	0.0505572	0.325394	SZT2	3
ENSBTAG00000015047	13188.4	-0.973522	0.498589	0.0508726	0.325564		6
ENSBTAG00000020661	5464.37	0.721479	0.36941	0.0508126	0.325564	ABCA1	8
ENSBTAG00000034393	3142.12	-0.400614	0.205066	0.0507504	0.325564	FAM149A	27
ENSBTAG00000008110	1751.08	-0.285486	0.146179	0.0508203	0.325564	IFT20	19
ENSBTAG00000005769	644.43	-0.230121	0.117861	0.0508818	0.325564	NPHP3	1
ENSBTAG00000001002	584.128	-0.554535	0.28373	0.0506485	0.325564	TCF7	7
ENSBTAG00000051364	21679.8	0.365281	0.187385	0.0512526	0.325752		2
ENSBTAG00000005344	844.161	0.511785	0.262543	0.0512548	0.325752	GNPNAT1	10
ENSBTAG00000020356	1330.3	0.184572	0.0947035	0.0513021	0.325752	GON4L	3
ENSBTAG00000009963	1526.3	0.18902	0.0969777	0.0512827	0.325752	MORC2	17
ENSBTAG00000050904	1095.95	-0.172269	0.0883059	0.0510778	0.325752	RAP1A	3
ENSBTAG00000012470	809.642	-0.228821	0.117247	0.0509841	0.325752	SNAPIN	3
ENSBTAG00000007562	5525.25	0.489579	0.251005	0.0511194	0.325752	TRAM1	14
ENSBTAG00000000297	1112.93	-0.206489	0.105952	0.0513089	0.325752	ZNF330	17
ENSBTAG00000012657	2275.99	0.245979	0.126284	0.0514367	0.326247	ZSWIM8	28
ENSBTAG00000002148	2809.56	0.53735	0.275964	0.0515144	0.326424	RAB3D	7
ENSBTAG00000004100	799.55	0.159318	0.0818957	0.0517303	0.327475	TTI1	13
ENSBTAG00000013631	11322.6	-0.359465	0.185068	0.0520957	0.328836	GLUL	16
ENSBTAG00000003234	833.45	-0.644056	0.331452	0.0519998	0.328836	HSD17B2	18
ENSBTAG00000001485	2599.96	-0.295323	0.152025	0.0520641	0.328836	PPIP5K2	7
ENSBTAG00000013477	1827.47	-0.43537	0.224338	0.0522965	0.328836	GCHFR	10
ENSBTAG00000016952	927.198	-0.161511	0.0831816	0.0521778	0.328836	PSMD5	8
ENSBTAG00000005990	704.677	-0.380587	0.196032	0.0522034	0.328836	S1PR1	3
ENSBTAG00000017087	1130.11	0.168011	0.0865719	0.0522939	0.328836	TOP3A	19
ENSBTAG00000005984	1112	-0.224321	0.11567	0.0524638	0.329571	DAAM1	10
ENSBTAG00000034493	2267.62	-0.261929	0.135133	0.0525863	0.329708	ILRUN	23
ENSBTAG00000014075	138684	0.259535	0.133891	0.0525728	0.329708	ITIH2	13
ENSBTAG00000019291	2056.75	-0.270361	0.139539	0.0526802	0.329913	GRB14	2
ENSBTAG00000018097	1718.13	-0.309467	0.159773	0.0527546	0.329913	PARN	25
ENSBTAG00000050722	1064.52	-0.298999	0.154395	0.0527965	0.329913	PHPT1	11
ENSBTAG00000045877	2360.53	-0.414199	0.213903	0.0528204	0.329913	TSC22D3	X
ENSBTAG00000011247	612.312	0.160268	0.082814	0.0529565	0.330448	ZC3HC1	4
ENSBTAG00000014517	1786.95	-0.606121	0.313776	0.0533965	0.332561	KLB	6
ENSBTAG00000038706	1746.25	1.41488	0.73238	0.0533729	0.332561	MT1E	18
ENSBTAG00000014724	11551.5	-0.172031	0.0891052	0.0535257	0.333049	EIF4A2	1
ENSBTAG00000005309	743.597	-0.325284	0.168552	0.0536223	0.333333	TGDS	12
ENSBTAG00000030882	22943.2	-0.81601	0.423089	0.0537688	0.333881	hsd20b2	18
ENSBTAG00000012936	3012.58	-0.431963	0.224007	0.0538123	0.333881	THYN1	15
ENSBTAG00000007125	1280.13	-0.510359	0.264933	0.0540584	0.334774	AFMID	19
ENSBTAG00000004165	1561.93	-0.270508	0.140424	0.054058	0.334774	CLYBL	12
ENSBTAG00000019110	762.751	-0.211293	0.109727	0.0541501	0.335025	PNRC1	9
ENSBTAG00000011412	1902.91	0.182549	0.0948518	0.0542836	0.335218	LAMB1	4
ENSBTAG00000005674	1034.06	0.265499	0.137932	0.0542473	0.335218	NEU1	23
ENSBTAG00000011429	882.933	-0.18235	0.0947779	0.0543584	0.335364	CREB3	8
ENSBTAG00000020379	2431.52	-0.431703	0.224762	0.0547679	0.336502	AREL1	10
ENSBTAG00000012705	2727.36	-0.300205	0.156319	0.0547997	0.336502	DEGS1	16
ENSBTAG00000007842	897.419	-0.347437	0.180778	0.0546179	0.336502	GCLM	3
ENSBTAG00000010775	1484.64	-0.350248	0.182332	0.0547402	0.336502	POGK	3
ENSBTAG00000010125	2312.55	0.22908	0.119275	0.0547804	0.336502	STAT5B	19
ENSBTAG00000046670	2946.07	-0.136509	0.0711038	0.0548758	0.336654	MLX	19
ENSBTAG00000011761	2287.03	0.495766	0.258562	0.0551874	0.338249	LRP6	5
ENSBTAG00000008433	1342.59	0.126873	0.0662327	0.0554201	0.339357	PGAP2	15
ENSBTAG00000001329	4091.03	0.305046	0.159666	0.0560657	0.34299	CLPTM1L	20
ENSBTAG00000030335	5646.22	-0.472098	0.24731	0.056271	0.343604	ALDH4A1	2
ENSBTAG00000013718	197734	-0.306403	0.1605	0.0562551	0.343604	GC	6
ENSBTAG00000011553	2284.92	-0.446751	0.234175	0.056421	0.3442	FAHD2A	11
ENSBTAG00000044173	1190.3	-0.225622	0.118333	0.0565641	0.344431	EHBP1	11
ENSBTAG00000008167	1333.82	0.238142	0.124893	0.0565498	0.344431	TTC3	1
ENSBTAG00000013774	1164.49	-0.572748	0.300711	0.0568263	0.344434	CCDC9B	10
ENSBTAG00000046547	591.069	-0.295277	0.154946	0.0566927	0.344434	CIDEA	24
ENSBTAG00000000139	575.468	0.268197	0.140781	0.0567726	0.344434	KMT5A	17
ENSBTAG00000002798	653.677	0.201394	0.10569	0.0567123	0.344434	NABP2	5
ENSBTAG00000015654	30953.1	-0.521802	0.273964	0.0568274	0.344434	PON1	4
ENSBTAG00000014465	1232.76	0.485722	0.255157	0.0569593	0.344435	SERPINE1	25
ENSBTAG00000000191	3621.01	-0.295593	0.155284	0.0569662	0.344435	SLC25A20	22
ENSBTAG00000005635	1045.49	-0.599712	0.31507	0.0569852	0.344435	TTC39C	24
ENSBTAG00000013555	890.665	0.42573	0.224064	0.0574284	0.345837	ACVR1B	5
ENSBTAG00000024015	2269.77	0.384893	0.202482	0.0573192	0.345837	PTPRM	24
ENSBTAG00000052508	3332.66	-0.184818	0.0972699	0.0574255	0.345837	SEM1	4
ENSBTAG00000011623	2827.43	0.336534	0.177064	0.0573502	0.345837	VMP1	19
ENSBTAG00000038430	24858.4	-0.26086	0.137409	0.0576417	0.346497		23
ENSBTAG00000010659	1512.76	-0.177441	0.0934686	0.0576437	0.346497	CUX1	25
ENSBTAG00000004316	2350.72	0.386652	0.203961	0.0579978	0.347987	BOD1L1	6
ENSBTAG00000007646	554.314	-0.347786	0.183426	0.0579522	0.347987	PIGA	X
ENSBTAG00000011779	2394.54	-0.329929	0.174163	0.0581758	0.348417	MAL2	14
ENSBTAG00000010778	1178.95	-0.169711	0.0895821	0.0581616	0.348417	NDUFAF1	10
ENSBTAG00000007507	4196.31	-0.502013	0.265067	0.0582373	0.348467	FAAH	3
ENSBTAG00000021308	1010.62	-0.373557	0.197396	0.0584347	0.34901	IRS1	2
ENSBTAG00000000275	749.453	0.172775	0.0912926	0.0584196	0.34901	PARP11	5
ENSBTAG00000010284	3138.34	-0.606253	0.320625	0.0586447	0.349627	ETNPPL	6
ENSBTAG00000003212	1180.1	1.43907	0.761046	0.0586371	0.349627	NNAT	13
ENSBTAG00000010485	1669.31	-0.19904	0.105368	0.0588914	0.350778	MFN1	1
ENSBTAG00000016679	5935.46	-0.34801	0.18433	0.05903	0.351185	ETFDH	17
ENSBTAG00000016211	5204.24	-0.324636	0.171975	0.0590668	0.351185	GCDH	7
ENSBTAG00000003222	1065.12	0.435246	0.230803	0.0593238	0.351755	ASNS	4
ENSBTAG00000017722	46868	0.330866	0.175382	0.0592212	0.351755	F5	16
ENSBTAG00000017554	627.398	0.203693	0.107997	0.0592819	0.351755	RTN4IP1	9
ENSBTAG00000021819	4511.94	0.606172	0.321561	0.0594175	0.351992	IFNAR1	1
ENSBTAG00000020116	3574.34	-0.474115	0.25168	0.0595913	0.352703	JSP.1	23
ENSBTAG00000017594	786.315	0.528824	0.2809	0.0597538	0.353345	ZHX3	13
ENSBTAG00000016740	1204.23	-0.520249	0.276863	0.0602328	0.355216	ACLY	19
ENSBTAG00000003077	2147.21	-0.128075	0.068151	0.0602055	0.355216	DPF2	29
ENSBTAG00000011785	2718.14	0.22325	0.118793	0.0602	0.355216	WDR26	16
ENSBTAG00000019011	6057.48	-0.45707	0.243324	0.0603207	0.355415	PGM1	3
ENSBTAG00000015841	3491.44	-0.279503	0.148928	0.0605504	0.355526	CCDC115	2
ENSBTAG00000018016	10877.5	-0.383033	0.204097	0.0605566	0.355526	NUPR1	25
ENSBTAG00000020143	1093.89	-0.300607	0.160118	0.060462	0.355526	RDH10	14
ENSBTAG00000000213	932.343	0.507041	0.270165	0.0605482	0.355526	TMEM39A	1
ENSBTAG00000015551	1177.26	-0.232357	0.124055	0.0610659	0.355697		4
ENSBTAG00000000706	859.668	0.279613	0.149236	0.0609822	0.355697	ADAMTS1	1
ENSBTAG00000009384	924.597	-0.228651	0.122199	0.0613264	0.355697	AGTRAP	16
ENSBTAG00000001658	5965.49	-0.453341	0.24232	0.0613675	0.355697	AKR1D1	4
ENSBTAG00000036028	1778.38	-0.49288	0.262838	0.0607624	0.355697	BEX2	X
ENSBTAG00000025313	6297.51	-0.258397	0.137807	0.0607831	0.355697	DYNLL2	19
ENSBTAG00000017122	739.164	0.326091	0.174235	0.0612674	0.355697	HSPG2	2
ENSBTAG00000000746	2326.16	-0.348552	0.186129	0.0611186	0.355697	KAT2B	1
ENSBTAG00000006548	2083.06	-0.222981	0.119228	0.0614543	0.355697	MCCC1	1
ENSBTAG00000010868	916.592	-0.359161	0.191937	0.0613115	0.355697	SIAH1	18
ENSBTAG00000015520	664.21	-0.635248	0.339631	0.0614271	0.355697	SLC11A1	2
ENSBTAG00000008528	4534.34	-0.306913	0.163801	0.0609731	0.355697	SLC25A1	17
ENSBTAG00000022632	1515.18	-0.217334	0.116011	0.061015	0.355697	TCTA	22
ENSBTAG00000001296	960.242	-0.121939	0.0651806	0.0613748	0.355697	TMEM50A	2
ENSBTAG00000008109	8823.8	-0.353469	0.188767	0.0611362	0.355697	TMEM97	19
ENSBTAG00000047628	1872.4	-0.162342	0.086708	0.0611676	0.355697	XPO7	8
ENSBTAG00000048296	610.933	-0.265266	0.141951	0.0616627	0.356588	CLTRN	X
ENSBTAG00000019821	4216.65	0.167953	0.0899144	0.0617726	0.356909	DHX9	16
ENSBTAG00000011767	1160.85	-0.167979	0.0899544	0.0618491	0.357035	MPP5	10
ENSBTAG00000006618	672.816	-0.523769	0.28059	0.0619477	0.35729	HLF	19
ENSBTAG00000017051	1002.05	-0.289623	0.155212	0.0620436	0.357323	ACP6	3
ENSBTAG00000004879	747.664	-0.325323	0.174356	0.0620624	0.357323	FOXO4	X
ENSBTAG00000006644	4687.03	0.359918	0.193003	0.0622043	0.357825	SPCS2	15
ENSBTAG00000003798	5540.93	-0.208439	0.111852	0.0623895	0.35808	AMFR	18
ENSBTAG00000005583	993.106	-0.522152	0.280105	0.0623034	0.35808	HYI	3
ENSBTAG00000039808	3156.2	-0.761392	0.408614	0.0624125	0.35808	SERPINA6	21
ENSBTAG00000021678	12449.4	-0.184787	0.0992504	0.0626281	0.359002	SLC31A1	8
ENSBTAG00000038549	4112.73	-0.447755	0.240598	0.0627424	0.359019		7
ENSBTAG00000010490	2328.84	-0.230704	0.123992	0.0627954	0.359019	PEX5	5
ENSBTAG00000001015	2974.91	0.144577	0.0776965	0.0627743	0.359019	TM9SF4	13
ENSBTAG00000002428	2032.86	-0.246334	0.132431	0.0628717	0.359142	PPA2	6
ENSBTAG00000014470	37604.8	-0.633003	0.340909	0.0633385	0.360864	ALDH1L1	22
ENSBTAG00000030913	1822.42	0.713036	0.383952	0.0632972	0.360864	MX1	1
ENSBTAG00000001928	15784.2	0.492269	0.265026	0.0632492	0.360864	PDIA6	11
ENSBTAG00000014649	4684.85	-0.364272	0.196432	0.0636756	0.362155	CPT2	3
ENSBTAG00000011239	3044.78	-0.136092	0.0733802	0.0636517	0.362155	SEC11A	21
ENSBTAG00000007049	24487.1	-0.730122	0.393825	0.0637498	0.362262	MBL2	26
ENSBTAG00000038422	3468.33	-0.323081	0.174362	0.0638918	0.362393		1
ENSBTAG00000005093	11624.9	-0.455265	0.24565	0.0638389	0.362393	CES2	18
ENSBTAG00000046768	9180.97	-0.887911	0.479276	0.0639386	0.362393	IGFBP1	4
ENSBTAG00000037890	14994	-0.639213	0.345225	0.0640859	0.3626	CYP4A11	3
ENSBTAG00000054656	1643.79	0.23823	0.128639	0.0640366	0.3626	PAIP2B	11
ENSBTAG00000003505	3612.33	-0.225925	0.122143	0.0643597	0.363835	DCN	5
ENSBTAG00000006250	2336.47	0.180387	0.0976696	0.0647596	0.36498	CASC3	19
ENSBTAG00000018813	3198.83	-0.199606	0.108034	0.0646567	0.36498	IDH3B	13
ENSBTAG00000015780	980.831	0.556946	0.301584	0.0647851	0.36498	RCN2	21
ENSBTAG00000031561	657.659	-0.208842	0.113081	0.0647711	0.36498	RSRC1	1
ENSBTAG00000009246	667.559	-0.146425	0.0793417	0.0649652	0.36541	DPY30	11
ENSBTAG00000003711	7565.48	-0.234821	0.127244	0.0649729	0.36541	EPAS1	11
ENSBTAG00000055124	2735.92	-0.542383	0.294389	0.0654161	0.36626		18
ENSBTAG00000008833	2441.33	-0.490137	0.265965	0.0653491	0.36626	APOM	23
ENSBTAG00000013513	623.163	0.228323	0.123993	0.0655594	0.36626	ATP6V1C1	14
ENSBTAG00000010297	2196.7	-0.272802	0.148154	0.0655712	0.36626	DHRS11	19
ENSBTAG00000015005	1199.22	0.236237	0.128206	0.0653833	0.36626	FANCG	8
ENSBTAG00000018248	3831.96	-0.486882	0.264155	0.0653046	0.36626	MGLL	22
ENSBTAG00000046712	3627.05	-0.202609	0.109878	0.0651924	0.36626	PSMC2	4
ENSBTAG00000011505	1944.51	0.171343	0.0930149	0.0654598	0.36626	RABEP1	19
ENSBTAG00000055212	941.573	-0.123383	0.0670333	0.0656775	0.366541	HTATSF1	NKLS02002208.1
ENSBTAG00000012490	4375.61	-0.222658	0.12103	0.0658148	0.366922	ETFA	21
ENSBTAG00000007163	568.763	0.350338	0.190464	0.0658578	0.366922	SLC44A1	8
ENSBTAG00000004063	19663.7	-0.320089	0.174121	0.0660152	0.367487	SERPINA5	21
ENSBTAG00000025029	3505.34	0.27173	0.148053	0.0664522	0.368982	MAN2A1	7
ENSBTAG00000000700	1718.96	0.139637	0.0760625	0.0663852	0.368982	PARVA	15
ENSBTAG00000025035	3493.61	-1.10836	0.603895	0.0664528	0.368982	PRLR	20
ENSBTAG00000000313	720.134	-0.485326	0.264487	0.0665096	0.368985	NUDT13	28
ENSBTAG00000021368	640.979	-0.976652	0.532372	0.0665754	0.369037		13
ENSBTAG00000020152	1109.59	-0.14767	0.0805682	0.0668247	0.369793	PFDN2	3
ENSBTAG00000009513	1133.11	0.205278	0.111998	0.0668218	0.369793	TGFBI	7
ENSBTAG00000010998	723.725	0.198682	0.108429	0.0668967	0.369879	CFLAR	2
ENSBTAG00000008994	2482.55	-0.211079	0.115258	0.0670455	0.370265	FPGS	11
ENSBTAG00000006523	21397	0.582798	0.318271	0.0670795	0.370265	SOD2	9
ENSBTAG00000038181	735.911	0.240154	0.131215	0.067215	0.370586	FOCAD	8
ENSBTAG00000023018	1631.89	0.317154	0.173344	0.0673073	0.370586	PARG	28
ENSBTAG00000002220	1215.91	-0.165683	0.09054	0.0672582	0.370586	SPTLC1	8
ENSBTAG00000016337	1324.12	-0.316057	0.173009	0.0677253	0.371172	ACOT13	23
ENSBTAG00000000808	2235.8	0.308856	0.169298	0.0681006	0.371172	COX14	5
ENSBTAG00000013145	1194.96	-0.188629	0.103266	0.067754	0.371172	DDHD2	27
ENSBTAG00000007214	1842.65	0.599394	0.328012	0.0676468	0.371172	ELL2	7
ENSBTAG00000011184	78586.7	-0.222009	0.12145	0.0675525	0.371172	FTH1	29
ENSBTAG00000021695	4480.5	-0.560176	0.307	0.06805	0.371172	GLYCTK	22
ENSBTAG00000005040	2346.46	-0.156391	0.0857167	0.0680756	0.371172	PPP4R3A	21
ENSBTAG00000001780	705.589	0.144063	0.0788788	0.067793	0.371172	SARS2	18
ENSBTAG00000011729	1306.31	0.174183	0.0954542	0.0680337	0.371172	STARD3	19
ENSBTAG00000003017	2279.55	-0.279239	0.153079	0.06813	0.371172	TTC38	5
ENSBTAG00000004495	1275.66	0.350478	0.192186	0.0682068	0.371172	UBA5	1
ENSBTAG00000020410	934.845	0.350062	0.191932	0.0681689	0.371172	UFL1	9
ENSBTAG00000002643	2957.75	0.210934	0.115588	0.0680203	0.371172	VPS52	23
ENSBTAG00000012267	2331.83	-0.213812	0.117041	0.0677265	0.371172	ZFC3H1	5
ENSBTAG00000002525	821.354	-0.236325	0.129683	0.0684047	0.37194	C7H19orf53	7
ENSBTAG00000013120	821.155	-0.131027	0.07194	0.0685556	0.372451	ARMH3	26
ENSBTAG00000011954	3549.59	0.314804	0.172911	0.0686653	0.372738	SEC11C	24
ENSBTAG00000021575	1398.2	-0.116597	0.0640831	0.0688395	0.373066	BRD7	18
ENSBTAG00000026993	6943.81	0.211752	0.116364	0.0687985	0.373066	TMBIM4	5
ENSBTAG00000050967	965.411	-0.30077	0.165456	0.0690913	0.373196	AADAT	8
ENSBTAG00000021813	3108.63	-0.502926	0.276551	0.0689775	0.373196	AMACR	20
ENSBTAG00000001609	606.899	0.34558	0.19007	0.069038	0.373196	MAP2K6	19
ENSBTAG00000013235	1069.6	0.243176	0.133762	0.0690689	0.373196	TINAGL1	2
ENSBTAG00000001941	789.344	-0.427573	0.235431	0.0693508	0.374288	SEMA4D	8
ENSBTAG00000012854	1552.9	-0.446476	0.245905	0.069425	0.374381	GSDMB	19
ENSBTAG00000001844	3379.85	0.55562	0.306402	0.0697747	0.375376	MOGS	11
ENSBTAG00000009401	685.942	0.312757	0.172512	0.0698388	0.375376	MTRR	20
ENSBTAG00000016369	561.155	-0.230811	0.127258	0.0697198	0.375376	TSEN15	16
ENSBTAG00000054942	943.414	-0.122313	0.0674601	0.0698132	0.375376		X
ENSBTAG00000008840	4704.96	0.400999	0.221443	0.0701648	0.376511	HM13	13
ENSBTAG00000012454	910.495	-0.304788	0.168308	0.0701571	0.376511	SLC35A3	3
ENSBTAG00000009570	4288.69	-0.631967	0.349327	0.0704359	0.377039	ANGPTL8	7
ENSBTAG00000002736	611.592	0.159702	0.0882516	0.0703541	0.377039	DNMT1	7
ENSBTAG00000013167	589.929	-0.533292	0.294769	0.0704222	0.377039	SIGLEC1	13
ENSBTAG00000007843	124739	-0.317711	0.175696	0.0705597	0.377394	ITIH1	22
ENSBTAG00000033669	2391.5	-0.289068	0.15992	0.0706712	0.377682	IL17RC	22
ENSBTAG00000024431	1484.06	-0.330638	0.182995	0.0707915	0.378016	PEX1	4
ENSBTAG00000019998	11300	-0.328693	0.182039	0.0709771	0.378083	HAGH	25
ENSBTAG00000017299	949.472	0.128768	0.0713005	0.0709206	0.378083	KLC1	21
ENSBTAG00000003958	1923.39	-0.43549	0.241122	0.0709027	0.378083	TMEM220	19
ENSBTAG00000032436	25797	-0.296862	0.164503	0.0711373	0.378321	UBC	17
ENSBTAG00000006103	610.731	-0.159006	0.0881096	0.0711319	0.378321	XRCC6	5
ENSBTAG00000019338	10744.9	-0.303616	0.168362	0.0713326	0.378745	IL13RA1	X
ENSBTAG00000007203	6836.75	0.392114	0.217419	0.07131	0.378745	STT3A	29
ENSBTAG00000053372	677.38	0.286736	0.159051	0.0714199	0.378901	TOP3B	17
ENSBTAG00000006439	1228.89	-0.341877	0.189772	0.0716216	0.379357	DOCK11	X
ENSBTAG00000014536	1898.29	-0.506843	0.281301	0.0715794	0.379357	SFXN1	10
ENSBTAG00000039289	889.057	-0.891528	0.495292	0.0718602	0.3797		13
ENSBTAG00000035998	1000.69	-0.437362	0.242897	0.0717646	0.3797	CKB	21
ENSBTAG00000031564	2322.5	0.150233	0.0834484	0.0718127	0.3797	GNL3L	X
ENSBTAG00000003516	820.477	-0.121488	0.0675776	0.0722154	0.38127	TM2D2	27
ENSBTAG00000038652	1071.15	0.296577	0.165162	0.0725465	0.381936		5
ENSBTAG00000048122	1488.41	-0.424895	0.236613	0.072536	0.381936	CFD	7
ENSBTAG00000008378	1780.59	-0.291259	0.162134	0.0724287	0.381936	FEM1B	10
ENSBTAG00000013025	1394.68	0.171614	0.0955862	0.072593	0.381936	HAX1	3
ENSBTAG00000010756	955.299	0.254963	0.14203	0.0726331	0.381936	ST7	4
ENSBTAG00000010012	5676.65	-0.163551	0.0911271	0.0726926	0.381942	BTF3	20
ENSBTAG00000027728	1378.29	-0.285658	0.159331	0.0729963	0.38323	NUDT12	7
ENSBTAG00000003221	1212.58	-0.264698	0.147769	0.0732468	0.383623	ATF7IP	5
ENSBTAG00000000647	598.014	-0.45271	0.252704	0.0732188	0.383623	SELENOO	5
ENSBTAG00000024643	702.785	0.941282	0.525377	0.073192	0.383623	VEPH1	1
ENSBTAG00000033015	1483.48	-0.198828	0.111055	0.0733967	0.383936	FAHD1	25
ENSBTAG00000014610	1643.62	-0.241862	0.135104	0.0734237	0.383936	GPAA1	14
ENSBTAG00000022731	8881.21	0.314298	0.175628	0.0735238	0.384153	SSR1	23
ENSBTAG00000003325	713.504	0.1383	0.077353	0.0737915	0.384938	SNRK	22
ENSBTAG00000001133	1691.1	-0.368122	0.205857	0.0737375	0.384938	VWA8	12
ENSBTAG00000014861	620.903	-0.405144	0.226747	0.0739758	0.385592	SLC20A2	27
ENSBTAG00000006447	3325.71	-0.720453	0.403503	0.0741812	0.386049	ACSM3	25
ENSBTAG00000010519	1110.52	0.156977	0.087912	0.0741624	0.386049	NEURL4	19
ENSBTAG00000052665	4209.88	-0.340198	0.19071	0.0744484	0.387132	CYP3A4	25
ENSBTAG00000002402	3524.16	0.243759	0.13668	0.0745163	0.387177	IGF2R	9
ENSBTAG00000005843	1690.62	0.418567	0.234747	0.0745775	0.387188	REXO2	15
ENSBTAG00000001016	686.275	-0.166636	0.0935627	0.0749107	0.388099	NAA35	8
ENSBTAG00000020382	630.278	-0.218319	0.122553	0.0748417	0.388099	RIN2	13
ENSBTAG00000006200	981.213	-0.158701	0.0891135	0.0749306	0.388099	SLC25A17	5
ENSBTAG00000013066	65056.5	-0.343297	0.192835	0.0750328	0.388321	IGF2	29
ENSBTAG00000004870	837.744	0.20062	0.112833	0.0754	0.38917	GALNT2	28
ENSBTAG00000004641	2417.47	-0.525779	0.295706	0.0753959	0.38917	PLEKHA6	16
ENSBTAG00000017830	1160.33	-0.304793	0.171338	0.0752562	0.38917	RBMS2	5
ENSBTAG00000019939	2326.92	-0.182737	0.102787	0.0754344	0.38917	SLC35D2	8
ENSBTAG00000003111	615.657	0.266905	0.150184	0.075539	0.389403	ATM	15
ENSBTAG00000017882	1204.91	-0.509335	0.287046	0.0759965	0.391454	LRRC3	1
ENSBTAG00000036298	1692.46	-0.426557	0.240577	0.0762191	0.392075		24
ENSBTAG00000020657	1734.64	0.442298	0.249521	0.0762966	0.392075	FAT1	27
ENSBTAG00000019281	583.822	0.184823	0.10425	0.0762468	0.392075	MCRS1	5
ENSBTAG00000013528	1379.1	-0.124842	0.0704959	0.0765747	0.393196	CHMP7	8
ENSBTAG00000051542	1739.86	-0.281522	0.159022	0.0766709	0.393381		3
ENSBTAG00000020178	718.309	-0.350842	0.198396	0.0769952	0.394187	ARSK	7
ENSBTAG00000049437	1360.74	-0.311045	0.175899	0.0770084	0.394187	CBX3	4
ENSBTAG00000014202	2006.54	0.200577	0.113406	0.0769494	0.394187	CDK5RAP3	19
ENSBTAG00000045633	3104.26	0.375316	0.21252	0.0773915	0.395839	AGTR1	1
ENSBTAG00000003490	1230.92	-0.400509	0.226873	0.0775054	0.396112	ELMO1	4
ENSBTAG00000000786	4433.93	-0.294686	0.167046	0.0777152	0.396565	NQO2	23
ENSBTAG00000015355	779.322	-0.351552	0.199276	0.0777077	0.396565	PHKA2	X
ENSBTAG00000009600	535.786	-0.126722	0.071876	0.07789	0.397059	STAMBP	11
ENSBTAG00000005934	1857.34	-0.336012	0.190612	0.0779332	0.397059	TTYH3	25
ENSBTAG00000046654	996.73	-0.220818	0.125347	0.0781273	0.397694	CERK	5
ENSBTAG00000012159	5545.04	-0.151951	0.0862699	0.0781792	0.397694	CNBP	22
ENSBTAG00000008880	561.276	0.406111	0.230776	0.0784487	0.398654	KDELC1	12
ENSBTAG00000009941	562.35	-0.155096	0.0881471	0.0784896	0.398654	MBIP	21
ENSBTAG00000005827	566.653	-0.172441	0.0980635	0.0786695	0.399258	FIG4	9
ENSBTAG00000010830	32881.2	0.266285	0.151503	0.0788126	0.399675	LRP1	5
ENSBTAG00000021424	1456.92	0.181454	0.103316	0.0790373	0.400238	CSK	21
ENSBTAG00000047717	724.298	-0.269824	0.153636	0.0790457	0.400238	FAM222B	19
ENSBTAG00000010023	836.112	-0.344674	0.19638	0.0792364	0.400741	FAM107B	13
ENSBTAG00000016664	910.671	-0.598155	0.340838	0.0792674	0.400741	SLC2A4RG	13
ENSBTAG00000008575	2711.18	0.321281	0.183225	0.0795194	0.401259	CGNL1	10
ENSBTAG00000001055	7033.85	0.14907	0.0850259	0.0795626	0.401259	HNRNPL	18
ENSBTAG00000011198	1845.14	-0.194868	0.111167	0.0796149	0.401259	PPP1CC	17
ENSBTAG00000000204	1035.62	-0.284865	0.162428	0.079466	0.401259	TMEM268	8
ENSBTAG00000003775	31583.3	-0.368421	0.210425	0.0799724	0.401825	C8B	3
ENSBTAG00000003237	1733.98	-0.432066	0.246773	0.0799691	0.401825	IQSEC1	22
ENSBTAG00000015935	2616.79	-0.356197	0.203412	0.0799273	0.401825	IYD	9
ENSBTAG00000000347	935.906	-0.243745	0.139207	0.0799537	0.401825	RHOG	15
ENSBTAG00000004912	2721.9	-0.185188	0.105854	0.0802097	0.402708	ANKRD17	6
ENSBTAG00000026369	1577.16	0.479655	0.274343	0.0803994	0.403043	ENC1	20
ENSBTAG00000014495	578.905	-0.269948	0.154377	0.0803548	0.403043	FGFR1OP	9
ENSBTAG00000013855	6706.67	-0.382398	0.218861	0.0805994	0.403737	ORMDL3	19
ENSBTAG00000002258	12091.1	-0.583399	0.334322	0.0809814	0.404715	APOA1	15
ENSBTAG00000016501	3003.66	0.19527	0.112073	0.0814483	0.404715	ARHGAP1	15
ENSBTAG00000016427	1779.84	-0.152011	0.0871533	0.0811269	0.404715	COMMD7	13
ENSBTAG00000021223	827.074	-0.48268	0.277068	0.081491	0.404715	CRY2	15
ENSBTAG00000026502	14182	-0.488278	0.280186	0.0813881	0.404715	CYP2D14	5
ENSBTAG00000010006	1730.28	-0.152679	0.0874758	0.0809176	0.404715	EMC2	14
ENSBTAG00000011140	1279.39	-0.262056	0.150238	0.0811105	0.404715	FAM162A	1
ENSBTAG00000011228	1436.47	0.239057	0.137198	0.0814354	0.404715	FASTK	4
ENSBTAG00000018164	842.112	0.566986	0.325256	0.0812985	0.404715	FNDC4	11
ENSBTAG00000012104	978.567	0.423129	0.242921	0.0815361	0.404715	FOXA3	18
ENSBTAG00000018979	1902.54	-0.177873	0.10205	0.0813335	0.404715	PUM1	2
ENSBTAG00000017115	812.767	0.237992	0.136358	0.0809235	0.404715	TMEM41A	1
ENSBTAG00000012740	544.974	0.271042	0.155658	0.0816377	0.404913	PIGB	10
ENSBTAG00000001829	1408.36	0.800831	0.460219	0.0818399	0.405609	SLC17A9	13
ENSBTAG00000055240	2883.95	0.544432	0.313128	0.0820895	0.406232		20
ENSBTAG00000006070	709.781	0.134729	0.0774813	0.0820602	0.406232	RANBP3	7
ENSBTAG00000055145	4068.87	-0.31927	0.183788	0.0823586	0.407255		19
ENSBTAG00000011726	1231.76	-0.384202	0.221303	0.082548	0.40727	CRYL1	12
ENSBTAG00000018843	213822	-0.242218	0.13948	0.0824616	0.40727	SERPINA1	21
ENSBTAG00000013031	767.916	-0.230522	0.132756	0.0824878	0.40727	TMEM62	10
ENSBTAG00000007181	1588.23	0.420185	0.24208	0.0826121	0.40728	KIFC3	18
ENSBTAG00000006150	859.064	-0.192296	0.11085	0.0827858	0.407545	MRPS9	11
ENSBTAG00000000993	1846.38	-0.444494	0.256279	0.082845	0.407545	N4BP2L1	12
ENSBTAG00000001657	8970.71	-0.256679	0.147995	0.0828526	0.407545	PICALM	29
ENSBTAG00000017457	1196.84	-0.281193	0.162203	0.0829908	0.407919	STK10	20
ENSBTAG00000012065	5275.52	0.401173	0.231496	0.0831025	0.408161	DNAJC3	12
ENSBTAG00000016658	1262.28	-0.291724	0.168445	0.0832978	0.408203	ABHD4	10
ENSBTAG00000011632	1257.83	-0.172923	0.0998132	0.0831907	0.408203	MAP1LC3B	18
ENSBTAG00000048655	8905.62	-0.254814	0.147115	0.0832602	0.408203	NT5E	9
ENSBTAG00000003089	666.342	-0.159104	0.091974	0.0836518	0.409631	RHPN2	18
ENSBTAG00000009345	1993.92	0.150708	0.0872088	0.0839651	0.410859	AMZ2	19
ENSBTAG00000038286	1880.93	-0.567505	0.328609	0.0841697	0.411552	PPDPFL	14
ENSBTAG00000051116	568.381	-0.601579	0.348903	0.0846714	0.413388	C6orf132	23
ENSBTAG00000019915	791.952	0.2917	0.169161	0.0846373	0.413388	GSN	8
ENSBTAG00000011028	1054	-0.135744	0.0787514	0.084761	0.413517	ABCB7	X
ENSBTAG00000014943	3181.14	0.130113	0.0755138	0.0848818	0.413799	KDM5C	X
ENSBTAG00000002849	1307.57	-0.68367	0.396927	0.0849956	0.413804	IRF6	16
ENSBTAG00000010606	3811.78	-0.545338	0.316627	0.0850093	0.413804	PPP1R3B	27
ENSBTAG00000010449	4498.36	-0.266123	0.15458	0.0851442	0.414153	MOCS1	23
ENSBTAG00000012342	962.175	0.238809	0.138844	0.0854349	0.414155	LIMA1	5
ENSBTAG00000019866	1815.65	0.189598	0.110175	0.0852721	0.414155	NRP1	13
ENSBTAG00000007447	1241.27	-0.311735	0.181197	0.0853561	0.414155	NUDT4	5
ENSBTAG00000003936	1465.78	-0.201064	0.116856	0.0853199	0.414155	PNKD	2
ENSBTAG00000005181	645.992	0.215479	0.12529	0.0854605	0.414155	SYS1	13
ENSBTAG00000048980	1828	-0.374519	0.218002	0.085804	0.414438		19
ENSBTAG00000014883	9300.03	-0.137839	0.0801856	0.0856147	0.414438	GABARAP	19
ENSBTAG00000008550	623.344	-0.403929	0.235145	0.0858353	0.414438	GIMAP7	4
ENSBTAG00000011062	10871.5	-0.435971	0.253764	0.0857931	0.414438	TDO2	17
ENSBTAG00000020089	965.608	0.188555	0.109739	0.0857597	0.414438	USP32	19
ENSBTAG00000017091	1159.52	0.14475	0.0843101	0.0860006	0.414626	CMTR1	23
ENSBTAG00000033621	638.01	-0.343098	0.199811	0.0859583	0.414626	SMCO4	29
ENSBTAG00000004343	1106.07	0.316198	0.184296	0.0862149	0.414743	CCS	29
ENSBTAG00000034992	570.481	0.201228	0.11728	0.0861995	0.414743	MCTS1	X
ENSBTAG00000020119	769.079	-0.533774	0.311026	0.0861304	0.414743	RNF43	19
ENSBTAG00000014550	1012.72	0.229851	0.134036	0.0863742	0.415205	GLT8D1	22
ENSBTAG00000047029	1242.57	0.445765	0.26005	0.0865008	0.415508		11
ENSBTAG00000032914	1472.99	0.516095	0.301228	0.0866566	0.415951	SLC11A2	5
ENSBTAG00000031631	1058.33	-0.711841	0.415701	0.086825	0.41615	C1QTNF12	16
ENSBTAG00000006881	1838.75	0.528624	0.30868	0.0867983	0.41615	SLC35B1	19
ENSBTAG00000004403	746.989	-0.193422	0.113109	0.0872581	0.416797	CD320	7
ENSBTAG00000005027	2357.69	-0.129338	0.0755897	0.0870702	0.416797	GLRX3	26
ENSBTAG00000013278	705.179	-0.262035	0.153173	0.0871344	0.416797	MAGIX	X
ENSBTAG00000018905	758.243	0.152038	0.0889181	0.0872904	0.416797	MAN2A2	21
ENSBTAG00000006296	822.815	-0.261019	0.152679	0.0873416	0.416797	VMA21	X
ENSBTAG00000046671	1674.64	0.816749	0.477543	0.087208	0.416797	WFS1	6
ENSBTAG00000015286	773.325	0.206836	0.121045	0.0874967	0.417233	GOLGA1	11
ENSBTAG00000012164	92958.2	0.528	0.309176	0.0876801	0.417804	CP	1
ENSBTAG00000022715	10586	-0.292439	0.171536	0.0882267	0.418279		26
ENSBTAG00000010645	8760.93	-0.332682	0.19508	0.0881279	0.418279	BOLA-DRA	23
ENSBTAG00000035907	6795.05	0.393648	0.230705	0.087956	0.418279	DDX3X	X
ENSBTAG00000011101	1242.68	-0.803918	0.471473	0.0881725	0.418279	EML6	11
ENSBTAG00000018342	636.964	-0.254388	0.149196	0.0881827	0.418279	TJP3	7
ENSBTAG00000018873	673.408	0.473782	0.277651	0.0879344	0.418279	TTPAL	13
ENSBTAG00000054776	4935.1	0.30107	0.176527	0.0880969	0.418279	TXNDC17	19
ENSBTAG00000000175	1194.75	0.494578	0.290478	0.0886362	0.419916	N4BP2	6
ENSBTAG00000019794	903.251	0.281596	0.165543	0.0889341	0.421005	SYPL1	4
ENSBTAG00000016363	2586.08	0.369855	0.217469	0.0889945	0.421005	TFG	1
ENSBTAG00000005893	575.787	0.213293	0.125485	0.0891782	0.42157	TMEM68	14
ENSBTAG00000009034	4725.49	0.224921	0.132419	0.0894028	0.421692	AP3D1	7
ENSBTAG00000011908	559.015	-0.568368	0.334573	0.0893595	0.421692	CPQ	14
ENSBTAG00000018026	563.265	0.22897	0.134761	0.0893035	0.421692	LANCL2	22
ENSBTAG00000016249	1478.22	-0.331875	0.195431	0.0894757	0.421692	NAGS	19
ENSBTAG00000003825	1571.25	-0.215713	0.127093	0.0896415	0.421692	PTPN12	4
ENSBTAG00000006378	1441.1	-0.158049	0.0931097	0.0896123	0.421692	RIPK1	23
ENSBTAG00000008025	960.992	0.18078	0.106515	0.0896546	0.421692	UBE3C	4
ENSBTAG00000038888	1193.16	-0.415265	0.24474	0.0897422	0.421801	ZBTB9	23
ENSBTAG00000008509	10963.2	-0.321453	0.189579	0.089959	0.422517	SLC38A3	22
ENSBTAG00000020597	36442.8	-0.263305	0.155387	0.0901683	0.422906	FMO3	16
ENSBTAG00000018405	1728.55	0.303906	0.179349	0.0901708	0.422906	MARS	5
ENSBTAG00000052909	15475.3	-0.442127	0.261078	0.0903668	0.423349	C8G	11
ENSBTAG00000016038	1552.65	0.199689	0.117927	0.0903946	0.423349	GCC2	11
ENSBTAG00000015896	873.471	0.15177	0.0896841	0.0905942	0.423981	CC2D1B	3
ENSBTAG00000016168	5650.59	-0.139199	0.0822837	0.0907034	0.42404	APLP2	29
ENSBTAG00000014889	628.068	-0.273733	0.161826	0.0907363	0.42404	DCBLD2	1
ENSBTAG00000007662	30849.7	0.83374	0.493226	0.0909552	0.42476	HSPA5	11
ENSBTAG00000006320	2689.71	-0.222571	0.131711	0.0910587	0.42494	DBT	3
ENSBTAG00000031295	3572.95	-0.543498	0.322006	0.0914394	0.426413	HSDL2	8
ENSBTAG00000015183	859.561	0.221666	0.131413	0.0916432	0.42706	TPCN2	29
ENSBTAG00000025760	2741.99	-0.67168	0.398968	0.0922699	0.428444		8
ENSBTAG00000032007	560.027	-0.291079	0.172925	0.0923234	0.428444	LRP11	9
ENSBTAG00000012760	1134.05	-0.114265	0.0678986	0.092398	0.428444	NDUFB3	2
ENSBTAG00000003417	1059.17	0.247652	0.147119	0.0923082	0.428444	PHKG2	25
ENSBTAG00000007946	5437.67	-0.502216	0.298182	0.0921309	0.428444	PIPOX	19
ENSBTAG00000030435	7988.73	-0.237122	0.140816	0.0921988	0.428444	PNRC2	2
ENSBTAG00000021325	818.203	-0.389458	0.231402	0.0923671	0.428444	SLC19A3	2
ENSBTAG00000001160	751.018	0.238341	0.141784	0.0927605	0.428911	GMEB1	2
ENSBTAG00000002004	648.47	-0.257396	0.153078	0.0926721	0.428911	LLPH	5
ENSBTAG00000021287	1918.35	-0.345888	0.205693	0.0926507	0.428911	SLC16A7	5
ENSBTAG00000018921	1612.39	0.140245	0.083413	0.0926991	0.428911	USP19	22
ENSBTAG00000021820	658.786	0.313625	0.186727	0.0930375	0.428981	DDX39A	7
ENSBTAG00000004799	1603.78	-0.344675	0.205198	0.0930116	0.428981	DENND2A	4
ENSBTAG00000016473	1793.7	-0.273506	0.162827	0.0930089	0.428981	NAT1	27
ENSBTAG00000005076	3853.76	0.433218	0.257848	0.0929323	0.428981	SYVN1	29
ENSBTAG00000009733	10947.1	-0.435939	0.259622	0.0931262	0.429088	FBP1	8
ENSBTAG00000025385	3433.81	0.572574	0.341341	0.0934591	0.429164		10
ENSBTAG00000001514	1840.97	-0.477873	0.284741	0.0932941	0.429164	ASB11	X
ENSBTAG00000012330	22216.6	-0.226761	0.135395	0.0939717	0.429164	B2M	10
ENSBTAG00000030600	1465.16	-0.151421	0.0903513	0.0937547	0.429164	BCNT2	18
ENSBTAG00000013757	1711.36	-0.1173	0.0699576	0.0935954	0.429164	CTCF	18
ENSBTAG00000019077	5000.37	0.305884	0.182695	0.0940741	0.429164	DAD1	10
ENSBTAG00000006396	5267.39	-0.279752	0.167107	0.0941141	0.429164	GPI	18
ENSBTAG00000043553	54751.5	1.06498	0.636277	0.0941778	0.429164	GPX3	7
ENSBTAG00000019759	2233.8	-0.127079	0.075927	0.0941907	0.429164	IDE	26
ENSBTAG00000013063	573.655	0.166723	0.0994015	0.0934898	0.429164	ITGB1BP1	11
ENSBTAG00000046485	1123.29	-0.119191	0.0710303	0.0933409	0.429164	RAB1B	29
ENSBTAG00000020780	2567.42	0.51005	0.304303	0.0937135	0.429164	SBNO2	7
ENSBTAG00000032331	1466.67	-0.228669	0.136448	0.0937626	0.429164	SLC48A1	5
ENSBTAG00000001768	569.12	-0.169213	0.101089	0.0941501	0.429164	TXLNG	X
ENSBTAG00000015798	977.087	0.187166	0.11177	0.0940185	0.429164	UCKL1	13
ENSBTAG00000007305	1308.99	-0.177187	0.105622	0.0934329	0.429164	VPS41	4
ENSBTAG00000004651	1867.01	0.348293	0.208243	0.0944186	0.429605	NME1	19
ENSBTAG00000006732	836.897	0.793648	0.474504	0.0944092	0.429605	NRCAM	4
ENSBTAG00000036009	684.879	0.102794	0.0614783	0.0945181	0.429759	TRAF6	15
ENSBTAG00000012881	14155.8	0.226395	0.135588	0.0949724	0.431226	EIF4G1	1
ENSBTAG00000012170	1152.48	-0.222788	0.133408	0.0949247	0.431226	UBL3	12
ENSBTAG00000004674	12971.1	-0.412205	0.247005	0.095154	0.431752	HAAO	11
ENSBTAG00000021688	6134.43	-0.405759	0.243191	0.0952215	0.431759	FH	16
ENSBTAG00000012678	1323.48	0.190456	0.114236	0.0954703	0.432587	COLGALT1	7
ENSBTAG00000010740	1003.15	-0.167648	0.10058	0.0955507	0.432652	CLTB	7
ENSBTAG00000000833	1564.9	-0.228694	0.137294	0.0957679	0.433336	TAX1BP3	19
ENSBTAG00000010155	9104.98	-0.27276	0.163909	0.0960943	0.433411		19
ENSBTAG00000004850	671.837	-0.20852	0.125292	0.0960581	0.433411	KPNA3	12
ENSBTAG00000011334	4213.77	0.381456	0.22912	0.095939	0.433411	NADK2	20
ENSBTAG00000016470	1867.83	-0.391206	0.234977	0.0959384	0.433411	NADSYN1	29
ENSBTAG00000025426	2635.72	0.133587	0.0802811	0.0961152	0.433411	NSD1	7
ENSBTAG00000021661	777.487	0.198134	0.119196	0.0964618	0.433665	APAF1	5
ENSBTAG00000022155	6265.17	0.452311	0.27214	0.0965023	0.433665	FSTL1	1
ENSBTAG00000006235	1661.65	0.162189	0.0975515	0.0963933	0.433665	INTS3	3
ENSBTAG00000006839	725.701	-0.402748	0.242209	0.0963493	0.433665	JOSD2	18
ENSBTAG00000017094	34540.5	-0.400829	0.241108	0.0964238	0.433665	SHMT1	19
ENSBTAG00000002497	720.882	0.300498	0.180885	0.0966615	0.433922	ELOVL2	23
ENSBTAG00000020313	1923.79	-0.369985	0.222734	0.096692	0.433922	FNBP1	11
ENSBTAG00000021961	1370.33	-0.182869	0.110161	0.0969117	0.43461	SPR	11
ENSBTAG00000012721	1720.61	-0.54484	0.328308	0.0970073	0.434741	HOGA1	26
ENSBTAG00000019147	14153.7	0.219323	0.132273	0.0972959	0.435142	RPS20	14
ENSBTAG00000008135	1290.13	-0.137646	0.0830073	0.0972697	0.435142	SLIRP	10
ENSBTAG00000012485	587.257	-0.204012	0.123006	0.0972052	0.435142	SPOUT1	11
ENSBTAG00000003807	2534.27	-0.175766	0.106139	0.0977221	0.435181	CNOT9	2
ENSBTAG00000046979	14382.5	-0.24088	0.145391	0.0975648	0.435181	LGMN	21
ENSBTAG00000020958	1018.19	0.256216	0.154858	0.0980223	0.435181	LRRC8D	3
ENSBTAG00000021499	23258.5	-0.243313	0.146848	0.0975381	0.435181	PSAP	28
ENSBTAG00000018425	2582.1	-0.161052	0.0972003	0.0975382	0.435181	PSMD7	18
ENSBTAG00000011027	10667	-0.46105	0.278498	0.097825	0.435181	PTGR1	8
ENSBTAG00000001360	14572.4	0.247145	0.149323	0.0979034	0.435181	RPS12	9
ENSBTAG00000010357	18332.1	0.461823	0.278857	0.0976958	0.435181	ST6GAL1	1
ENSBTAG00000004380	10656.7	0.212213	0.128113	0.097629	0.435181	STAT2	5
ENSBTAG00000002709	1002.39	0.235024	0.142055	0.0980353	0.435181	TM9SF1	10
ENSBTAG00000020761	642.623	-0.208387	0.125916	0.0979298	0.435181	USP33	3
ENSBTAG00000016890	550.574	0.203852	0.123274	0.0981981	0.435202	ANKS1A	23
ENSBTAG00000013265	634.929	0.201457	0.121839	0.0982351	0.435202	DHX38	18
ENSBTAG00000027654	801.421	-0.293331	0.177406	0.0982393	0.435202	EIF4EBP1	27
ENSBTAG00000000229	14793.8	-0.549673	0.332745	0.0985485	0.436277		3
ENSBTAG00000005100	846.6	0.302058	0.182968	0.098763	0.436931	TMEM30A	9
ENSBTAG00000050786	1969.76	-0.75389	0.457414	0.0993207	0.438408		19
ENSBTAG00000025101	23903.8	-0.327227	0.198567	0.0993645	0.438408	ASGR2	19
ENSBTAG00000000848	4599.53	0.152029	0.0922445	0.0993303	0.438408	SNRNP200	11
ENSBTAG00000012987	7853.13	-0.526642	0.319561	0.099349	0.438408	ULK1	17
ENSBTAG00000001987	2522.17	-0.33287	0.202231	0.099766	0.439884	SWAP70	15
ENSBTAG00000012664	1072.55	0.139948	0.0850758	0.0999731	0.4405	NDST2	28
ENSBTAG00000011285	1175.19	-0.153349	0.0932461	0.10006	0.440585	TRMT1L	16
ENSBTAG00000011127	625.695	0.258965	0.157502	0.100134	0.440618	NUP205	4
ENSBTAG00000015325	1754.04	0.199214	0.121247	0.100375	0.441379	MTOR	16
ENSBTAG00000010230	674.963	0.184535	0.112412	0.100676	0.441727	CAPN1	29
ENSBTAG00000038195	3479.33	-0.356739	0.217228	0.100542	0.441727	CD302	2
ENSBTAG00000032527	612.573	0.212246	0.129337	0.100791	0.441727	ERCC6	28
ENSBTAG00000006126	934.398	0.13497	0.0822449	0.100782	0.441727	GTF3C1	25
ENSBTAG00000039793	6551.68	-0.110942	0.0676044	0.100788	0.441727	HDGF	3
ENSBTAG00000017851	7751.97	-0.320864	0.19581	0.101285	0.443365	RXRA	11
ENSBTAG00000025434	5283.11	-0.28143	0.171752	0.1013	0.443365	ZFP36L1	10
ENSBTAG00000009047	811.6	-0.296219	0.180935	0.101598	0.444374	YPEL3	25
ENSBTAG00000032899	578.832	-0.447226	0.273794	0.102376	0.444432		5
ENSBTAG00000017759	9021.91	0.31591	0.193169	0.101964	0.444432		25
ENSBTAG00000004601	817.839	-0.16931	0.103869	0.103095	0.444432	ABHD10	1
ENSBTAG00000006054	1509.81	-0.356287	0.218449	0.102894	0.444432	ACBD4	19
ENSBTAG00000005469	4590.42	0.16958	0.104008	0.103006	0.444432	CCAR2	8
ENSBTAG00000001700	3016.17	-0.105677	0.0647986	0.102923	0.444432	CDC42	2
ENSBTAG00000002939	7701.58	-0.402837	0.246602	0.102354	0.444432	FURIN	21
ENSBTAG00000010176	845.801	-0.0935359	0.0572413	0.102245	0.444432	ILKAP	3
ENSBTAG00000009051	1329.75	-0.320904	0.196313	0.102121	0.444432	MMP19	5
ENSBTAG00000001419	1753.03	-0.13607	0.0834308	0.102905	0.444432	MRPL4	7
ENSBTAG00000021170	1439.79	-0.112563	0.0689936	0.102785	0.444432	OSBPL9	3
ENSBTAG00000019798	5890.2	0.526959	0.32329	0.103104	0.444432	PIGR	16
ENSBTAG00000027635	2640.65	0.370822	0.22713	0.102545	0.444432	PLPP5	27
ENSBTAG00000013901	2180.76	0.1682	0.102896	0.102121	0.444432	PTDSS1	14
ENSBTAG00000011146	557.544	-0.277511	0.169969	0.102528	0.444432	RAB8B	10
ENSBTAG00000011483	3549.69	0.268735	0.164295	0.101905	0.444432	SCARF1	19
ENSBTAG00000003773	5272.34	-0.1932	0.118395	0.102715	0.444432	SLC25A13	4
ENSBTAG00000016092	1264.51	-0.263264	0.161404	0.102872	0.444432	SPATS2L	2
ENSBTAG00000003697	1538.9	0.139346	0.0852723	0.102231	0.444432	TARDBP	16
ENSBTAG00000022292	1285.11	-0.201922	0.123822	0.102946	0.444432	TIMM8A	X
ENSBTAG00000017873	1382.62	-0.110897	0.0678357	0.102093	0.444432	USF1	3
ENSBTAG00000000536	1418.94	-0.337991	0.207098	0.102672	0.444432	ZNF395	8
ENSBTAG00000002333	2130.25	1.21853	0.748406	0.103488	0.445477	HOPX	6
ENSBTAG00000012178	948.558	-0.533201	0.327543	0.10355	0.445477	NR1D1	19
ENSBTAG00000016388	2741.9	1.07059	0.657615	0.103526	0.445477	SLCO4A1	13
ENSBTAG00000012280	1791.32	-0.678488	0.417166	0.10386	0.446515	PGLYRP2	7
ENSBTAG00000003209	1486.94	0.121294	0.0745954	0.103944	0.446586	BLCAP	13
ENSBTAG00000006247	536.305	-0.281357	0.173129	0.104135	0.446817	DHPS	7
ENSBTAG00000024199	1928.48	0.198554	0.122173	0.104124	0.446817	KMT2C	4
ENSBTAG00000001575	4945.09	-0.142812	0.0879424	0.104392	0.447335	CALM2	11
ENSBTAG00000005807	1561.98	-0.135283	0.0833032	0.104379	0.447335	MICU1	28
ENSBTAG00000011850	1489.95	0.348045	0.214383	0.104487	0.447452	ALG5	12
ENSBTAG00000009534	1354.68	-0.189527	0.116772	0.104577	0.447476	NDUFB10	25
ENSBTAG00000009215	4753.43	-0.608503	0.375042	0.104698	0.447476	NR1I3	3
ENSBTAG00000001394	7733.28	0.334288	0.206005	0.104649	0.447476	TMED9	7
ENSBTAG00000002995	1892.76	0.366457	0.226104	0.105073	0.448189	GMPPA	2
ENSBTAG00000003279	2366.5	-0.196727	0.121424	0.105196	0.448189	NDUFA10	3
ENSBTAG00000012299	1011.61	-0.128289	0.079185	0.105207	0.448189	REPS1	9
ENSBTAG00000018126	528.649	0.195452	0.120571	0.105007	0.448189	VPS53	19
ENSBTAG00000047031	1142.47	-0.186222	0.114888	0.105039	0.448189	WDR5	11
ENSBTAG00000017027	1360.96	-0.232729	0.143717	0.105371	0.448597	MMACHC	3
ENSBTAG00000013113	5005.76	-0.165074	0.101967	0.105471	0.448731	VDAC1	7
ENSBTAG00000007797	1901.49	-0.164205	0.101514	0.105757	0.448789	IGBP1	X
ENSBTAG00000012418	790.447	0.15848	0.0980083	0.105878	0.448789	MED23	9
ENSBTAG00000008306	1740.23	-0.171605	0.106058	0.105655	0.448789	MKRN1	4
ENSBTAG00000001933	1487.6	-0.170134	0.105189	0.10579	0.448789	PTPA	11
ENSBTAG00000027201	858.86	0.388328	0.240165	0.105896	0.448789	RAPH1	2
ENSBTAG00000005514	687.412	0.143443	0.088671	0.105727	0.448789	TRIO	20
ENSBTAG00000006366	703.471	0.27096	0.167669	0.106085	0.449301	NFATC4	10
ENSBTAG00000003634	1240.86	-0.268106	0.165941	0.106165	0.449349	CISD1	26
ENSBTAG00000017951	1531.16	-0.26005	0.160989	0.10624	0.449375	POLD4	29
ENSBTAG00000050435	739.38	-0.211248	0.130922	0.106628	0.450727		11
ENSBTAG00000019180	1424.14	0.174727	0.108332	0.106771	0.451039	AP2A1	18
ENSBTAG00000002907	613.851	0.252277	0.156517	0.107002	0.451341	C2CD3	15
ENSBTAG00000021172	1223.72	0.217891	0.135201	0.107049	0.451341	IWS1	2
ENSBTAG00000002030	28096.6	-0.346201	0.214795	0.107012	0.451341	SPP2	3
ENSBTAG00000040518	831.684	0.459063	0.284931	0.10715	0.451479		2
ENSBTAG00000019018	4383.34	-0.354884	0.220394	0.107349	0.452025		11
ENSBTAG00000012377	7184.42	-0.339008	0.210719	0.107657	0.45248	ECHDC3	13
ENSBTAG00000002813	751.057	-0.201442	0.125214	0.107664	0.45248	GAB1	17
ENSBTAG00000020175	830.753	0.280249	0.174171	0.107607	0.45248	UBE2K	6
ENSBTAG00000017894	2495.79	0.238322	0.14822	0.107859	0.452826	CAD	11
ENSBTAG00000007399	10303	-0.213068	0.132524	0.107885	0.452826	LAMP2	X
ENSBTAG00000008978	4520.01	-0.131558	0.0818771	0.108104	0.453454	USP22	19
ENSBTAG00000016250	680.507	0.28934	0.180129	0.108209	0.453605	AKTIP	18
ENSBTAG00000006639	678.279	-0.127381	0.0793432	0.108397	0.454105	CSTF1	13
ENSBTAG00000018579	631.303	-0.162032	0.101012	0.108697	0.455067	DOK1	11
ENSBTAG00000011435	1114.94	-0.1142	0.0712511	0.108983	0.455393	NPEPPS	19
ENSBTAG00000007080	1803.39	0.299999	0.18713	0.108899	0.455393	PREB	11
ENSBTAG00000011189	541.295	0.212811	0.132756	0.108928	0.455393	TJAP1	23
ENSBTAG00000010236	8005.81	-0.357801	0.223292	0.10907	0.455467	CIDEB	10
ENSBTAG00000001332	2126.76	0.115166	0.0719121	0.10927	0.45572	MYO1C	19
ENSBTAG00000016045	1192.31	0.392005	0.244744	0.109224	0.45572	TRIB2	11
ENSBTAG00000012117	2067.14	0.145895	0.0911481	0.109458	0.455911	ATP6AP1	X
ENSBTAG00000001767	776.852	0.310296	0.194133	0.10996	0.455911	B4GALT7	7
ENSBTAG00000032092	661.384	1.03267	0.645578	0.109685	0.455911	CDH11	18
ENSBTAG00000014900	847.304	0.193336	0.120916	0.109836	0.455911	CNOT3	18
ENSBTAG00000007164	1785.82	-0.48852	0.305372	0.109653	0.455911	FGFR3	6
ENSBTAG00000007534	1632.71	-0.289252	0.180993	0.110012	0.455911	GGH	14
ENSBTAG00000019472	1853.06	-0.235996	0.147575	0.109785	0.455911	NR3C1	7
ENSBTAG00000003830	2847.42	-0.159157	0.0995503	0.109875	0.455911	PSMB3	19
ENSBTAG00000011284	4190.38	0.159704	0.0998328	0.109662	0.455911	SLC39A1	3
ENSBTAG00000009072	659.767	-0.214246	0.133862	0.109487	0.455911	ZNF572	14
ENSBTAG00000005183	3854	-0.393021	0.24608	0.110237	0.456559	MVK	17
ENSBTAG00000000880	2523.3	-0.198013	0.124035	0.110393	0.456914	GINM1	9
ENSBTAG00000001839	3731.64	-0.409834	0.256835	0.110553	0.457289	OCIAD2	6
ENSBTAG00000035587	1058.95	-0.343613	0.215903	0.111494	0.45757	ARRB2	19
ENSBTAG00000003848	1644.37	-0.259018	0.162546	0.111047	0.45757	ATRN	13
ENSBTAG00000040055	1188.12	-0.151774	0.0953133	0.111301	0.45757	CAB39	2
ENSBTAG00000015582	3879.7	-0.432074	0.271384	0.11136	0.45757	HMOX1	5
ENSBTAG00000001894	758.466	-0.212041	0.133117	0.111186	0.45757	NEDD1	5
ENSBTAG00000018783	2473.48	-0.214992	0.135039	0.111367	0.45757	NELFCD	13
ENSBTAG00000021724	2113.99	-0.123379	0.0775167	0.111466	0.45757	PDHB	22
ENSBTAG00000018127	2533.13	-0.184444	0.115691	0.110873	0.45757	PPM1A	10
ENSBTAG00000009578	1169.18	0.12183	0.0765376	0.111437	0.45757	PTK2	14
ENSBTAG00000003228	17378.2	0.211512	0.132785	0.111185	0.45757	RPL3	5
ENSBTAG00000014522	3576.7	0.398658	0.250514	0.111529	0.45757	SMIM14	6
ENSBTAG00000025358	2111.16	-0.152893	0.0958803	0.110797	0.45757	SNX2	7
ENSBTAG00000015588	578.822	0.172385	0.108233	0.111223	0.45757	TMEM209	4
ENSBTAG00000014903	2556.85	0.464933	0.292381	0.111798	0.458163	ABCA3	25
ENSBTAG00000015669	738.359	0.234171	0.147269	0.111813	0.458163	ADAT1	18
ENSBTAG00000000283	908.59	0.23508	0.148139	0.112539	0.458421	CSF1	3
ENSBTAG00000016874	2033.15	0.216961	0.136696	0.112474	0.458421	DNAJB1	7
ENSBTAG00000031747	725.908	-0.146399	0.0922834	0.112646	0.458421	HMGN4	23
ENSBTAG00000053007	859.195	0.262389	0.165319	0.112475	0.458421	ITPKB	16
ENSBTAG00000018043	14292.1	-0.329912	0.207898	0.112537	0.458421	LCAT	18
ENSBTAG00000024378	978.206	-0.109855	0.0692458	0.112636	0.458421	MRPS21	3
ENSBTAG00000017196	29295.5	0.364112	0.229469	0.112568	0.458421	PDIA3	21
ENSBTAG00000018108	1477.35	-0.288739	0.181657	0.111953	0.458421	PXN	17
ENSBTAG00000031461	618.746	-0.148709	0.0936533	0.112316	0.458421	SNX7	3
ENSBTAG00000002837	769.461	0.145589	0.0917086	0.112396	0.458421	TOR1B	11
ENSBTAG00000003789	1716.65	0.153169	0.0964095	0.112121	0.458421	VIRMA	14
ENSBTAG00000018801	2104	-0.152569	0.0961971	0.112738	0.458511	SNX3	9
ENSBTAG00000000321	1347.26	0.205274	0.129454	0.11281	0.458516	TBL2	25
ENSBTAG00000012442	16271	-0.120919	0.0762995	0.113014	0.45872	CTSB	8
ENSBTAG00000009509	1477.65	-0.125753	0.0793624	0.11307	0.45872	NDUFA6	5
ENSBTAG00000000695	1202.86	0.202469	0.127766	0.113037	0.45872	UBAP2	8
ENSBTAG00000006417	990.237	0.160882	0.101592	0.113282	0.459079	EDC4	18
ENSBTAG00000018007	817.43	-0.2574	0.162579	0.113368	0.459079	NR2F2	21
ENSBTAG00000054103	1084.25	-0.253793	0.160299	0.113366	0.459079	PQLC1	24
ENSBTAG00000002706	11869.8	-0.232843	0.147118	0.11349	0.459189	GSTZ1	10
ENSBTAG00000005426	2460.96	-0.159029	0.100492	0.113536	0.459189	PSMC1	10
ENSBTAG00000005715	793.5	-0.540616	0.341695	0.113614	0.45922	FUOM	26
ENSBTAG00000009984	12039.6	0.446368	0.282412	0.11398	0.460134	SGPL1	28
ENSBTAG00000004226	2741.33	-0.402549	0.254673	0.113959	0.460134	SHBG	19
ENSBTAG00000008612	112866	-0.266558	0.16869	0.114069	0.460154	C1R	5
ENSBTAG00000018310	1822.98	-0.134482	0.0851198	0.114125	0.460154	SETD3	21
ENSBTAG00000016253	660.289	-0.181475	0.114968	0.114455	0.461197	G6PC3	19
ENSBTAG00000003358	8480.77	0.265885	0.168581	0.114751	0.462107	MCFD2	11
ENSBTAG00000014422	584.615	0.150833	0.0957031	0.115014	0.462883	MTMR10	21
ENSBTAG00000009281	1663.14	-0.148542	0.0943074	0.115237	0.463495	SPRYD4	5
ENSBTAG00000016481	7768.81	0.304251	0.193324	0.115537	0.463564	CALU	4
ENSBTAG00000006934	4559.51	0.568215	0.361045	0.115532	0.463564	CYP11A1	21
ENSBTAG00000012260	591.581	-0.154139	0.0979225	0.115466	0.463564	MTRF1	12
ENSBTAG00000013224	607.894	-0.312087	0.19827	0.115476	0.463564	RMND1	9
ENSBTAG00000012703	9947.64	-0.238062	0.151547	0.11621	0.465976	GLO1	23
ENSBTAG00000005227	1062.73	0.318298	0.202677	0.116307	0.466081	ATF6	3
ENSBTAG00000019093	9778.34	-0.405001	0.258186	0.116732	0.466359	AMY2B	3
ENSBTAG00000011325	11061.1	-0.404131	0.257631	0.116731	0.466359	KHK	11
ENSBTAG00000007930	1792.46	-0.138006	0.0879462	0.116599	0.466359	NCOA6	13
ENSBTAG00000002748	930.029	-0.170213	0.108471	0.1166	0.466359	PIP4P1	10
ENSBTAG00000033727	1010.04	-0.208706	0.133034	0.116691	0.466359	RBPMS	27
ENSBTAG00000002422	979.924	0.263092	0.167871	0.11706	0.466531	BCL9	3
ENSBTAG00000005002	2558.65	0.366286	0.233622	0.116914	0.466531	GALE	2
ENSBTAG00000008434	4387.78	-0.223811	0.142795	0.117031	0.466531	GCAT	5
ENSBTAG00000002279	3346.25	-0.185166	0.118103	0.116922	0.466531	LUC7L3	19
ENSBTAG00000027453	4155.17	0.133781	0.0854131	0.117284	0.467138	RNF4	6
ENSBTAG00000020229	7849.43	-0.793168	0.506547	0.117388	0.467174	ATP8B3	7
ENSBTAG00000000829	717.455	-0.320514	0.204719	0.117435	0.467174	SHPK	19
ENSBTAG00000024909	6805.1	0.123445	0.0788699	0.117543	0.46732	H3F3B	19
ENSBTAG00000008237	2816.76	0.363515	0.232313	0.117638	0.467415	TOLLIP	29
ENSBTAG00000055014	907.23	-0.245289	0.156858	0.117873	0.468062	SH3BGRL2	9
ENSBTAG00000007002	929.411	-0.402276	0.257338	0.118001	0.468286	IDUA	6
ENSBTAG00000000599	3937.45	-0.156626	0.100338	0.118527	0.469735	CCNI	6
ENSBTAG00000023907	24479.8	-0.409841	0.262511	0.118468	0.469735	COL18A1	1
ENSBTAG00000013961	1296.38	0.186196	0.119298	0.118581	0.469735	MYSM1	3
ENSBTAG00000000497	3657.49	-0.306564	0.196495	0.118722	0.470011	AKR1A1	3
ENSBTAG00000037449	1778.9	-0.538706	0.345407	0.118848	0.470223	ACSM5	25
ENSBTAG00000005146	3257.07	-0.341205	0.219033	0.119286	0.471068		23
ENSBTAG00000020043	1503.69	-0.137992	0.0886554	0.11959	0.471068	ARHGAP17	25
ENSBTAG00000006379	1906.02	-0.334459	0.214916	0.119653	0.471068	BPHL	23
ENSBTAG00000019129	1446.35	-0.316966	0.203461	0.119263	0.471068	BTD	1
ENSBTAG00000009439	681.561	0.173379	0.111444	0.119768	0.471068	EDRF1	26
ENSBTAG00000007754	1424.25	-0.229746	0.147476	0.119269	0.471068	NDUFA3	18
ENSBTAG00000010798	3988.94	-0.30276	0.194463	0.119493	0.471068	SLC23A1	7
ENSBTAG00000000650	563.813	0.267326	0.171812	0.119727	0.471068	TUBGCP6	5
ENSBTAG00000011645	2143.38	-0.135738	0.0872498	0.11977	0.471068	U2AF1	1
ENSBTAG00000001843	596.893	-0.291092	0.187114	0.11978	0.471068	WBP1	11
ENSBTAG00000004489	576.849	0.278572	0.17913	0.119912	0.471304	APPBP2	19
ENSBTAG00000051519	700.396	0.50946	0.327814	0.120158	0.471706		12
ENSBTAG00000035144	681.616	0.758564	0.48803	0.120104	0.471706	PLCXD1	1
ENSBTAG00000001126	769.609	-0.156885	0.101081	0.120644	0.472762	BMP2K	6
ENSBTAG00000008302	677.229	0.358413	0.230905	0.120612	0.472762	RINT1	4
ENSBTAG00000010612	2053.41	0.180497	0.116254	0.120515	0.472762	TMED4	4
ENSBTAG00000009632	813.401	-0.143796	0.0926775	0.120764	0.472951	LARP7	6
ENSBTAG00000014337	3905.7	-0.16247	0.104754	0.120907	0.473147	EIF2S3	X
ENSBTAG00000006101	2883.12	-0.152388	0.0982786	0.121005	0.473147	PSMD4	3
ENSBTAG00000044038	669.86	-0.261675	0.168773	0.121031	0.473147	TEN1	19
ENSBTAG00000018186	1275.71	0.487987	0.314885	0.121206	0.47347	PDXK	1
ENSBTAG00000004755	774.908	0.14544	0.0938615	0.121258	0.47347	SHKBP1	18
ENSBTAG00000017584	825.808	0.174633	0.112777	0.121506	0.474155	PLCG1	13
ENSBTAG00000018474	7281.51	-0.204154	0.131877	0.121609	0.474274	IL6R	3
ENSBTAG00000002191	1571.95	0.254975	0.164758	0.121726	0.474447	RRP12	26
ENSBTAG00000004660	533.476	0.167947	0.108617	0.122048	0.475422	SPATS2	5
ENSBTAG00000005182	1489.53	-0.388344	0.251223	0.122151	0.475538	BoLA	23
ENSBTAG00000003877	840.696	-0.340616	0.22069	0.122731	0.477515	ZCCHC24	28
ENSBTAG00000017061	537.249	0.250093	0.16211	0.122896	0.477873	SMARCAD1	6
ENSBTAG00000019810	3796.5	0.245021	0.158867	0.123001	0.477996	AARS	18
ENSBTAG00000001299	935.018	-0.338028	0.21925	0.123135	0.478235	CYP7B1	14
ENSBTAG00000012484	620.033	-0.273493	0.177464	0.123289	0.478265	ENDOG	11
ENSBTAG00000016766	1328.84	0.624572	0.405224	0.123243	0.478265	TMEM176B	4
ENSBTAG00000011278	2324.37	-0.299794	0.194625	0.123472	0.47869	XYLB	22
ENSBTAG00000005709	590.196	-0.247394	0.161028	0.124454	0.478719	ABHD3	24
ENSBTAG00000018893	5431.95	-0.168311	0.109535	0.124393	0.478719	AHCYL1	3
ENSBTAG00000000835	743.408	-0.670992	0.436658	0.124378	0.478719	BCAS1	13
ENSBTAG00000020931	939.563	-0.300249	0.195337	0.124273	0.478719	CHN2	4
ENSBTAG00000025210	1182.18	0.242215	0.157448	0.123954	0.478719	COL4A2	12
ENSBTAG00000020357	1170.82	0.330744	0.214921	0.123827	0.478719	GOLPH3L	3
ENSBTAG00000044074	1074.09	-0.199592	0.129713	0.123873	0.478719	MLLT10	13
ENSBTAG00000007184	628.515	-0.145155	0.0942652	0.123595	0.478719	NUDT7	18
ENSBTAG00000018295	2713.53	0.577357	0.37574	0.124395	0.478719	SEC23B	13
ENSBTAG00000000011	6160.36	-0.454435	0.295399	0.123957	0.478719	TDH	8
ENSBTAG00000048999	777.802	0.23511	0.152917	0.124172	0.478719	TRIM6	15
ENSBTAG00000007158	2076.64	0.133432	0.0868617	0.124502	0.478719	TSPAN31	5
ENSBTAG00000039992	3217.01	0.467739	0.303802	0.123654	0.478719	TUBA1C	5
ENSBTAG00000020922	2228.84	0.12884	0.0837993	0.124176	0.478719	UPF1	7
ENSBTAG00000015116	1463.91	-0.246425	0.160533	0.124774	0.479483	RAD23A	7
ENSBTAG00000004544	629.636	-0.257337	0.16769	0.124883	0.479621	TXNDC9	11
ENSBTAG00000038156	948.017	-0.252111	0.164383	0.125107	0.479658	DYNLT3	X
ENSBTAG00000000087	2271.26	-0.330561	0.215579	0.125185	0.479658	HSD17B12	15
ENSBTAG00000030247	1399.44	-0.197445	0.128743	0.125118	0.479658	NSMF	11
ENSBTAG00000006492	1401.01	-0.208743	0.136056	0.12497	0.479658	PI4K2B	6
ENSBTAG00000025462	892.285	0.553269	0.361275	0.125662	0.481119	GADD45B	7
ENSBTAG00000014971	2122.53	0.515431	0.336613	0.125714	0.481119	SEC61G	22
ENSBTAG00000014501	2527.28	-0.143792	0.0939752	0.12599	0.481383	FERMT2	10
ENSBTAG00000009127	1368.75	-0.23791	0.155446	0.125894	0.481383	TSPYL4	9
ENSBTAG00000005682	1032.6	-0.151444	0.0989796	0.126003	0.481383	UBAC2	12
ENSBTAG00000001233	638.215	0.24392	0.159465	0.126112	0.48152	MPZL3	15
ENSBTAG00000021999	9941.49	-0.353045	0.230861	0.126202	0.481581	CPT1A	29
ENSBTAG00000010593	1821.33	0.222355	0.145465	0.126368	0.481932	SRP72	6
ENSBTAG00000008192	913.889	-0.39074	0.255802	0.126635	0.482391	PLPPR2	7
ENSBTAG00000021071	1031.71	-0.179773	0.117682	0.126606	0.482391	TRIM8	26
ENSBTAG00000005221	3383.62	0.144113	0.0944136	0.126909	0.483153	WNK1	5
ENSBTAG00000020172	599.6	0.316519	0.207408	0.126993	0.483195	DENND2D	3
ENSBTAG00000002835	1710.64	0.331289	0.217224	0.127232	0.483262	SMAD1	17
ENSBTAG00000044129	2016.16	-0.346762	0.227282	0.127086	0.483262	ST6GALNAC6	11
ENSBTAG00000003553	1466.03	-0.242216	0.158796	0.127178	0.483262	ZFP36L2	11
ENSBTAG00000030977	598.068	0.154321	0.10123	0.127395	0.4836	ULK2	19
ENSBTAG00000014642	4124.35	-0.374136	0.245498	0.127511	0.483761	NAPRT	14
ENSBTAG00000030585	1117.3	-0.519183	0.340954	0.127825	0.484429	CLDN14	1
ENSBTAG00000026819	721.408	0.17775	0.11674	0.127853	0.484429	HDAC7	5
ENSBTAG00000001229	4364.92	-0.379225	0.249097	0.127909	0.484429	SLC25A22	29
ENSBTAG00000001632	10980.5	0.186633	0.122671	0.128157	0.48481	NBR1	19
ENSBTAG00000011683	2202.9	-0.208408	0.136984	0.128158	0.48481	NUMB	10
ENSBTAG00000017393	1114.79	-0.193338	0.127115	0.128266	0.484938	L3MBTL3	9
ENSBTAG00000021785	988.501	0.175948	0.115711	0.128364	0.485029	TMEM219	25
ENSBTAG00000005338	3351.36	-0.177967	0.117076	0.128488	0.485219	EIF3M	15
ENSBTAG00000000897	18863.3	-0.172869	0.113772	0.128652	0.485398	IQGAP2	10
ENSBTAG00000007453	640.573	0.216253	0.142347	0.128713	0.485398	NELFE	23
ENSBTAG00000010351	1938.66	-0.226587	0.149167	0.128758	0.485398	SNX25	27
ENSBTAG00000014918	668.331	-0.188294	0.124084	0.129147	0.486028	IBA57	7
ENSBTAG00000011895	1416.94	-0.320598	0.211195	0.12901	0.486028	PANK3	20
ENSBTAG00000009496	999.26	0.140292	0.0924415	0.129108	0.486028	STAT5A	19
ENSBTAG00000013481	928.291	-0.519496	0.342475	0.129295	0.486304	CYP4A22	3
ENSBTAG00000009470	1885.02	-0.194541	0.128304	0.129456	0.48635	CLIC4	2
ENSBTAG00000006072	1511.35	0.353237	0.232922	0.129382	0.48635	LRRC59	19
ENSBTAG00000011970	1085.17	0.207459	0.13692	0.129726	0.486608	FNIP2	17
ENSBTAG00000019166	831.31	-0.3726	0.245831	0.129601	0.486608	NSMCE4A	26
ENSBTAG00000015182	4381.85	-0.219139	0.144637	0.129747	0.486608	STARD10	15
ENSBTAG00000050948	1773.78	-0.405498	0.267808	0.129991	0.486966	NUP62	18
ENSBTAG00000003443	649.912	0.29474	0.194623	0.129921	0.486966	USP46	6
ENSBTAG00000020272	1033.14	0.170335	0.112552	0.130182	0.487401	SIK2	15
ENSBTAG00000034402	705.984	-0.926367	0.612499	0.130422	0.488022	ACE2	X
ENSBTAG00000007584	698.498	-0.358863	0.23758	0.130918	0.488481	INPP1	2
ENSBTAG00000021720	1198.14	0.235973	0.156178	0.130807	0.488481	MRPL27	19
ENSBTAG00000019255	4327.89	-0.165592	0.109565	0.130697	0.488481	NFE2L2	2
ENSBTAG00000001116	755.341	0.293863	0.194434	0.130693	0.488481	P4HA2	7
ENSBTAG00000049452	3638.34	-0.114535	0.0758213	0.130894	0.488481	UBL5	7
ENSBTAG00000025632	963.364	-0.198448	0.131524	0.13134	0.489779	NOP10	10
ENSBTAG00000006124	622.312	0.128313	0.0852043	0.13208	0.491979	MAU2	7
ENSBTAG00000000527	1125	0.152642	0.101354	0.132059	0.491979	ZFAND3	23
ENSBTAG00000010745	1064.68	-0.300386	0.199517	0.13218	0.492069	THRA	19
ENSBTAG00000011640	4693.26	-0.262317	0.174365	0.132474	0.492604	PLPP3	3
ENSBTAG00000021921	1103.12	0.15397	0.102332	0.132423	0.492604	STRBP	11
ENSBTAG00000054061	1178.43	0.23724	0.157733	0.132564	0.492661	RUSC1	3
ENSBTAG00000009576	2319.05	-0.252915	0.168228	0.132735	0.493014	PACSIN3	15
ENSBTAG00000010534	2897.78	0.133096	0.0885722	0.13292	0.493424	MPRIP	19
ENSBTAG00000015802	774.552	0.39276	0.261468	0.133062	0.493671	CREB3L2	4
ENSBTAG00000016451	1101.77	-0.143715	0.0957137	0.133224	0.493991	HSPA14	13
ENSBTAG00000010234	3746.05	-0.279985	0.186906	0.134133	0.494447	DHRS1	10
ENSBTAG00000015559	747.514	-0.154953	0.103285	0.133551	0.494447	ERI3	3
ENSBTAG00000009804	4705.59	0.283298	0.189081	0.134059	0.494447	ERP44	8
ENSBTAG00000026501	13659	-0.456528	0.304479	0.133776	0.494447	MGC127055	5
ENSBTAG00000017468	2097.82	0.582965	0.388636	0.133607	0.494447	NUCB2	15
ENSBTAG00000008022	1064.05	0.204326	0.136399	0.134133	0.494447	PTGFRN	3
ENSBTAG00000025191	3175.04	-0.147698	0.0984298	0.133475	0.494447	SKP1	7
ENSBTAG00000000176	897.788	0.138283	0.0922797	0.133999	0.494447	SP3	2
ENSBTAG00000007483	620.723	0.172466	0.115144	0.134177	0.494447	UNC119B	17
ENSBTAG00000001521	2095.32	0.260598	0.173948	0.134097	0.494447	UQCRB	14
ENSBTAG00000010888	817.531	-0.188385	0.125618	0.133702	0.494447	VSIR	28
ENSBTAG00000023411	9262.01	-0.302844	0.202467	0.134713	0.494793		1
ENSBTAG00000004802	592.566	-0.277595	0.185465	0.134458	0.494793	CEP170B	21
ENSBTAG00000006823	1455.5	0.539345	0.360659	0.134799	0.494793	CMYA5	10
ENSBTAG00000011190	2369.28	0.238039	0.159113	0.134645	0.494793	FLNA	X
ENSBTAG00000018667	8475.63	-0.340956	0.227842	0.134533	0.494793	RCL1	8
ENSBTAG00000018724	654.093	-0.378725	0.252966	0.134358	0.494793	TMEM82	16
ENSBTAG00000003395	1622.85	-0.112131	0.0749728	0.134751	0.494793	ZRANB1	26
ENSBTAG00000000065	1729.15	-0.164638	0.110135	0.134949	0.495066	CRLS1	13
ENSBTAG00000010726	791.521	0.172876	0.115676	0.13505	0.495157	F8	X
ENSBTAG00000001573	1858.25	-0.241459	0.161665	0.135288	0.495752	JMJD1C	28
ENSBTAG00000005961	980.176	0.17648	0.118188	0.135381	0.495816	CDC42SE2	7
ENSBTAG00000011072	7219.69	-0.349362	0.234302	0.135942	0.496291	ADK	28
ENSBTAG00000006262	1926.38	-0.555275	0.372465	0.136011	0.496291	LIMS2	2
ENSBTAG00000000630	1890.99	0.134527	0.0901447	0.135609	0.496291	LSM14A	18
ENSBTAG00000013600	965.158	-0.150691	0.101096	0.136075	0.496291	PSMG1	1
ENSBTAG00000002774	964.557	0.203344	0.136415	0.136061	0.496291	PTPN23	22
ENSBTAG00000020795	3180.1	0.217707	0.146072	0.136116	0.496291	RPS21	13
ENSBTAG00000017422	1093.62	0.135208	0.090661	0.135866	0.496291	TAOK2	25
ENSBTAG00000022006	753.65	-0.167345	0.112241	0.135975	0.496291	TRIM65	19
ENSBTAG00000014161	837.268	-0.147488	0.0990168	0.13635	0.496313	ARMC10	4
ENSBTAG00000020406	11983.2	-0.590227	0.396224	0.136321	0.496313	GPC3	X
ENSBTAG00000017072	1177.17	0.135005	0.0906354	0.136347	0.496313	ZNF384	5
ENSBTAG00000001807	859.297	0.139213	0.093516	0.136578	0.496403	AKAP8	7
ENSBTAG00000006225	583.524	0.143103	0.0961345	0.136602	0.496403	RPA2	2
ENSBTAG00000007617	1635.7	-0.105154	0.0706231	0.136502	0.496403	TERF2	18
ENSBTAG00000037489	723.785	-0.305148	0.205183	0.136962	0.496884	CRCP	25
ENSBTAG00000008079	1426.46	-0.298712	0.200838	0.136928	0.496884	NRBP2	14
ENSBTAG00000003177	583.312	0.248526	0.167059	0.136843	0.496884	SLC25A33	16
ENSBTAG00000039196	2006.61	-0.299289	0.201349	0.137168	0.497359		16
ENSBTAG00000052953	815.049	0.200391	0.135009	0.137734	0.497758		18
ENSBTAG00000017543	637.422	-0.29474	0.198566	0.137718	0.497758	ATP23	5
ENSBTAG00000007142	665.464	-0.309008	0.208135	0.137636	0.497758	CPPED1	25
ENSBTAG00000014643	5305.36	0.235532	0.158543	0.137384	0.497758	EEF1D	14
ENSBTAG00000031500	2008.9	-0.276601	0.186343	0.137712	0.497758	SHMT2	5
ENSBTAG00000018225	590.439	0.251787	0.169575	0.137594	0.497758	SIPA1L3	18
ENSBTAG00000014463	891.11	-0.145106	0.0978018	0.137895	0.497799	CAMK2D	6
ENSBTAG00000051448	588.287	-0.336423	0.226752	0.137898	0.497799	TMEM9	16
ENSBTAG00000018548	8982.31	-0.323595	0.21819	0.138051	0.498077	INTS7	16
ENSBTAG00000001182	2876.3	-0.18208	0.12293	0.138561	0.498369	2007-09-01	4
ENSBTAG00000004715	1156.66	-0.149538	0.100909	0.138364	0.498369	AKIRIN1	3
ENSBTAG00000027020	669.626	0.191426	0.129223	0.138509	0.498369	COL5A2	2
ENSBTAG00000015390	1480.17	-0.326894	0.220715	0.138588	0.498369	FN3KRP	19
ENSBTAG00000014191	7081.64	0.226218	0.152601	0.13823	0.498369	QSOX1	16
ENSBTAG00000030933	589.31	0.184717	0.124701	0.138531	0.498369	ZNF576	18
ENSBTAG00000007934	873.669	-0.166162	0.112257	0.138822	0.498938	MRPS17	25
ENSBTAG00000013922	531.111	-0.27877	0.188472	0.139113	0.499282	MOSPD1	X
ENSBTAG00000020192	2163.8	-0.126137	0.085287	0.139147	0.499282	PPP2R5C	21
ENSBTAG00000015804	2427.15	-0.223176	0.150867	0.139062	0.499282	SIGMAR1	8
ENSBTAG00000002756	1099.8	0.281649	0.190657	0.139607	0.499865	CDCA2	8
ENSBTAG00000005913	2121.72	0.146597	0.0992381	0.139614	0.499865	PATL1	15
ENSBTAG00000044075	2240	0.399886	0.270569	0.139423	0.499865	SRPRB	1
ENSBTAG00000016441	797.041	-0.179391	0.121424	0.139568	0.499865	ZNF622	20
ENSBTAG00000001392	26937.6	-0.59285	0.40142	0.139707	0.499922	RDH16	5
ENSBTAG00000009362	1229.41	-0.301218	0.204016	0.139826	0.500076	SYNE1	9
ENSBTAG00000009988	549.616	0.228633	0.154979	0.140145	0.500944	SMARCB1	17
ENSBTAG00000003843	1238.92	-0.128431	0.087078	0.140242	0.501016	SMARCAL1	2
ENSBTAG00000008034	9636.76	0.174175	0.118146	0.140419	0.501376	LMAN2	7
ENSBTAG00000046684	1949.35	-0.240769	0.163382	0.140573	0.50138	FOXN3	10
ENSBTAG00000017404	20597	-0.273433	0.185541	0.140561	0.50138	SEC14L2	17
ENSBTAG00000020607	1064.7	-0.239365	0.162508	0.140768	0.501801	ABCB6	2
ENSBTAG00000044178	777.362	0.267397	0.181596	0.140891	0.501967	ZMPSTE24	3
ENSBTAG00000020084	533.052	-0.288373	0.195935	0.14108	0.502369	LONRF1	27
ENSBTAG00000011396	4306.63	-0.150165	0.10207	0.141239	0.502661	HNRNPC	10
ENSBTAG00000009284	4882.08	-0.458171	0.311723	0.141616	0.503397	GLS2	5
ENSBTAG00000009414	2290.3	-0.144492	0.0983224	0.141677	0.503397	PSMC4	18
ENSBTAG00000005661	928.701	-0.169843	0.115539	0.141561	0.503397	SNAP23	10
ENSBTAG00000018271	1958.36	0.160945	0.109541	0.141761	0.503424	SLC38A10	19
ENSBTAG00000013175	928.356	0.107968	0.0735044	0.141868	0.503533	KIAA0355	18
ENSBTAG00000018926	4592.48	0.218626	0.148875	0.141963	0.503595	LEAP2	7
ENSBTAG00000003021	1474.75	0.13366	0.0911079	0.142361	0.504735	SP1	5
ENSBTAG00000006951	665.896	-0.169423	0.115549	0.142581	0.504967	LMO2	15
ENSBTAG00000001353	3453.84	-0.143045	0.0975507	0.142549	0.504967	PMPCA	11
ENSBTAG00000010777	893.181	0.275068	0.187707	0.142809	0.505229	CARS	29
ENSBTAG00000020693	5520.41	0.223206	0.152303	0.142775	0.505229	DERL1	14
ENSBTAG00000015659	1216.33	-0.160873	0.109912	0.143288	0.505832	CIAO1	11
ENSBTAG00000026286	605.773	0.14625	0.0999208	0.143286	0.505832	GTF2IRD2	25
ENSBTAG00000014471	3309.09	-0.190859	0.130374	0.14321	0.505832	PALM2	8
ENSBTAG00000013390	2769.65	-0.141788	0.0968723	0.143287	0.505832	PSMB6	19
ENSBTAG00000017325	1585.23	0.236591	0.162149	0.144538	0.506196	ATG13	15
ENSBTAG00000003059	951.939	-0.175452	0.120225	0.144464	0.506196	CFAP298	1
ENSBTAG00000015536	905.265	-0.125642	0.0860822	0.144412	0.506196	CPNE3	14
ENSBTAG00000000704	3650.81	-0.170151	0.116396	0.143787	0.506196	GUSB	25
ENSBTAG00000031679	23952.8	-0.555198	0.380196	0.144209	0.506196	HSD17B13	6
ENSBTAG00000015590	1717.38	-0.38869	0.26645	0.144627	0.506196	ICK	23
ENSBTAG00000005263	1205.93	-0.101605	0.0695384	0.143977	0.506196	KLHL2	17
ENSBTAG00000004248	1333.95	-0.232922	0.159477	0.144142	0.506196	MLYCD	18
ENSBTAG00000020698	3223.97	-0.210334	0.144097	0.144382	0.506196	MTHFR	16
ENSBTAG00000031641	3088.32	-0.140337	0.0960236	0.143883	0.506196	PSMD8	18
ENSBTAG00000007215	2101.94	-0.280942	0.192445	0.144328	0.506196	RNPEPL1	3
ENSBTAG00000006963	8877.61	-0.239001	0.163562	0.143954	0.506196	RPL12	11
ENSBTAG00000010365	4612.74	-0.153324	0.105097	0.144598	0.506196	SQOR	10
ENSBTAG00000011596	6469.95	-0.264312	0.180869	0.143921	0.506196	SRSF5	10
ENSBTAG00000015731	3039.2	-0.142469	0.0974492	0.143745	0.506196	TXNL1	24
ENSBTAG00000009446	1460.14	-0.148465	0.101546	0.14373	0.506196	USP10	18
ENSBTAG00000031441	640.31	-0.255119	0.174995	0.14488	0.506808	FXYD5	18
ENSBTAG00000046173	683.65	0.352691	0.242204	0.145345	0.507894	ALG12	5
ENSBTAG00000038316	1113.84	0.120114	0.0824792	0.145312	0.507894	GPATCH8	19
ENSBTAG00000003610	787.414	0.178169	0.122443	0.145638	0.508488	DENND1A	11
ENSBTAG00000015833	961.117	0.159548	0.109709	0.145867	0.508488	DHX30	22
ENSBTAG00000023513	1248.9	-0.0926352	0.0637161	0.145981	0.508488	DNAJC19	1
ENSBTAG00000002176	1334.91	-0.180785	0.124294	0.145809	0.508488	NSMCE1	25
ENSBTAG00000020528	1189.02	-0.233972	0.160926	0.145973	0.508488	PCOLCE	25
ENSBTAG00000009969	3039.63	-0.118163	0.0812392	0.145807	0.508488	RNPS1	25
ENSBTAG00000007106	1826.41	-0.30064	0.206918	0.146239	0.509118	GATD3A	1
ENSBTAG00000005571	563.017	0.240075	0.16532	0.146451	0.509584	PHF20	13
ENSBTAG00000033891	1173.46	0.458308	0.315761	0.146657	0.509687	MGAT2	10
ENSBTAG00000008497	1801.61	-0.390925	0.269425	0.146792	0.509687	RGS14	7
ENSBTAG00000016764	5104.2	0.0878044	0.0605088	0.146752	0.509687	UBA1	X
ENSBTAG00000010217	1651	0.143923	0.0991456	0.146604	0.509687	ZNF318	23
ENSBTAG00000001305	2434.7	0.361667	0.249346	0.14693	0.509896	ATP2B2	22
ENSBTAG00000021979	9134.54	-0.18791	0.129612	0.147117	0.51002	EEF1B2	2
ENSBTAG00000021062	1369.62	-0.144662	0.0997858	0.147137	0.51002	SMARCD2	19
ENSBTAG00000020117	1107.91	-0.188936	0.130346	0.147199	0.51002	ZBTB7A	7
ENSBTAG00000009876	66655.3	-0.344959	0.238598	0.148239	0.513352	C4BPA	16
ENSBTAG00000021134	780.694	0.283559	0.19626	0.14851	0.514017	DPP9	7
ENSBTAG00000000720	814.318	0.831519	0.575781	0.148695	0.514115	CTSL	8
ENSBTAG00000012385	2507.35	-0.183241	0.12686	0.148618	0.514115	NFX1	8
ENSBTAG00000005744	1343.65	-0.196633	0.136309	0.149146	0.515246	COQ2	6
ENSBTAG00000004177	1220.19	-0.306978	0.212819	0.149179	0.515246	TANC1	2
ENSBTAG00000000676	630.496	0.123807	0.0858767	0.149391	0.515707	DOP1A	9
ENSBTAG00000037775	2284.76	0.387814	0.269289	0.149829	0.516945		5
ENSBTAG00000004875	1066.57	-0.111122	0.0772189	0.150137	0.517569	NAA60	25
ENSBTAG00000010978	2289.79	0.219797	0.152749	0.150168	0.517569	PROX1	16
ENSBTAG00000048271	553.851	0.171905	0.119547	0.150444	0.518248	MICAL3	5
ENSBTAG00000010511	1405.53	0.123213	0.0857087	0.150554	0.518354	KAT8	25
ENSBTAG00000012541	2104.5	0.468019	0.325882	0.150957	0.51897	CHP2	25
ENSBTAG00000006393	1375.6	-0.173225	0.120609	0.150929	0.51897	FECH	24
ENSBTAG00000014533	551.496	-0.689452	0.480175	0.151049	0.51897	KEL	4
ENSBTAG00000003148	1850.8	0.135459	0.0943392	0.151039	0.51897	MCM3AP	1
ENSBTAG00000031609	550.611	-0.19371	0.13507	0.151533	0.520357	THAP12	15
ENSBTAG00000001551	1126.26	0.236371	0.165022	0.152042	0.521559	PLEKHG3	10
ENSBTAG00000005349	18567.4	0.15868	0.110776	0.152017	0.521559	RPL27A	15
ENSBTAG00000006937	6681.01	-0.526544	0.367732	0.152181	0.521764	ABCA10	19
ENSBTAG00000008939	710.302	0.154746	0.108118	0.152351	0.522073	DNMBP	26
ENSBTAG00000017855	687.919	-0.197446	0.137986	0.152455	0.522156	ITM2C	2
ENSBTAG00000000291	7639	-0.189064	0.132297	0.152981	0.52324	DHTKD1	13
ENSBTAG00000004015	756.331	0.131947	0.0923195	0.152933	0.52324	KAT6A	27
ENSBTAG00000014653	1156.17	0.175317	0.122687	0.153011	0.52324	SPNS1	25
ENSBTAG00000025762	559.25	0.236366	0.165609	0.153508	0.524225	CNP	19
ENSBTAG00000000974	1450.48	0.215881	0.151242	0.153468	0.524225	IARS	8
ENSBTAG00000012003	12422.4	-0.187104	0.131104	0.153539	0.524225	PPIA	4
ENSBTAG00000007725	5674.03	0.188145	0.131929	0.153837	0.524694	ARF1	7
ENSBTAG00000014105	15581.3	0.257309	0.180415	0.153809	0.524694	SRPRA	29
ENSBTAG00000007681	3107.84	-0.150255	0.105465	0.154249	0.525825	DHFR	7
ENSBTAG00000000133	1970.83	-0.281694	0.197772	0.154349	0.525894	CD68	19
ENSBTAG00000012078	1339.72	0.500003	0.35121	0.154546	0.526291	TMEM176A	4
ENSBTAG00000000251	12070.9	-0.443456	0.311658	0.154767	0.526498	ALAD	8
ENSBTAG00000001834	818.609	0.199776	0.140399	0.154761	0.526498	PNKP	18
ENSBTAG00000000387	1046.66	0.144846	0.101819	0.154855	0.526524	NICN1	22
ENSBTAG00000011204	1679.44	-0.315437	0.221802	0.15498	0.526675	NINJ1	8
ENSBTAG00000014826	1683.06	-0.101135	0.0711533	0.155209	0.527178	ZC3H7A	25
ENSBTAG00000020512	11574.4	-0.271852	0.191409	0.155531	0.527725	GJB1	X
ENSBTAG00000000843	15239.9	-0.404437	0.284726	0.155479	0.527725	NDRG2	10
ENSBTAG00000013363	5112.81	-0.0937567	0.0660747	0.155913	0.528476	CAP1	3
ENSBTAG00000002275	2502.92	-0.21697	0.152898	0.155884	0.528476	PTP4A1	9
ENSBTAG00000000555	6987.91	-0.144723	0.102096	0.156332	0.52854	ACO1	8
ENSBTAG00000006838	3142.87	-0.170298	0.120158	0.1564	0.52854	AIFM1	X
ENSBTAG00000009997	3015.89	-0.518899	0.366168	0.156452	0.52854	ANO1	29
ENSBTAG00000006134	1114.49	-0.124436	0.0877417	0.15613	0.52854	DYNLRB1	13
ENSBTAG00000015155	1922.97	0.250345	0.176593	0.156296	0.52854	HACD3	10
ENSBTAG00000017814	3197.07	-0.571418	0.403273	0.156497	0.52854	LGI4	18
ENSBTAG00000015556	847.081	-0.123586	0.0871576	0.156202	0.52854	UBA3	22
ENSBTAG00000002110	7939.31	-0.399068	0.281748	0.156659	0.528814	DMGDH	10
ENSBTAG00000026114	1039.52	-0.161206	0.113837	0.156743	0.528825	UBE2F	3
ENSBTAG00000008674	1763.02	-0.163904	0.115843	0.157104	0.52977	FAM136A	11
ENSBTAG00000012305	1529.61	0.201603	0.14285	0.15816	0.530872	ADGRL2	3
ENSBTAG00000007175	572.01	-0.283126	0.200473	0.157864	0.530872	AVPR1A	5
ENSBTAG00000021580	3592.18	0.118014	0.0835564	0.157836	0.530872	HNRNPA3	2
ENSBTAG00000019404	1304.52	0.184451	0.130662	0.15805	0.530872	IL10RB	1
ENSBTAG00000008755	1590.94	-0.175809	0.124514	0.157962	0.530872	MARCH7	2
ENSBTAG00000017143	24042.8	0.395864	0.280116	0.157592	0.530872	PDIA4	4
ENSBTAG00000010658	1508.76	0.189773	0.134324	0.157715	0.530872	PFKL	1
ENSBTAG00000000985	1703.79	-0.187611	0.132812	0.157773	0.530872	RAB10	11
ENSBTAG00000000390	1869.78	0.150808	0.106856	0.158152	0.530872	TPST1	25
ENSBTAG00000000941	1314.09	-0.121735	0.0863022	0.158372	0.531313	PLEKHB2	2
ENSBTAG00000014402	1742.8	-0.538782	0.3829	0.159395	0.532292	GIMAP8	4
ENSBTAG00000013333	6109.75	-0.467965	0.332065	0.15876	0.532292	GYS2	5
ENSBTAG00000013030	1185.61	0.198912	0.141318	0.159265	0.532292	LRRC8A	11
ENSBTAG00000009153	7856.92	0.178043	0.126528	0.159386	0.532292	MLXIPL	25
ENSBTAG00000027446	853.32	-0.141652	0.100599	0.159108	0.532292	RSU1	13
ENSBTAG00000015090	2214.67	0.134969	0.0958131	0.158932	0.532292	SGTA	7
ENSBTAG00000011860	3123.18	-0.192352	0.136638	0.159204	0.532292	SUPT20H	12
ENSBTAG00000007273	539071	-0.269753	0.191629	0.159225	0.532292	TF	1
ENSBTAG00000019782	5209.45	-0.262256	0.186147	0.158875	0.532292	TPI1	5
ENSBTAG00000011837	1814.94	-0.115562	0.0821475	0.159499	0.532367	ASNA1	7
ENSBTAG00000000578	1549.41	-0.12631	0.0898759	0.159908	0.533189	ABHD16A	23
ENSBTAG00000004256	1786.26	0.384249	0.273377	0.159853	0.533189	ODC1	11
ENSBTAG00000020655	2958.99	-0.140766	0.100221	0.160152	0.533273	BSDC1	2
ENSBTAG00000008543	914.953	-0.154421	0.10995	0.160181	0.533273	GTF2H5	9
ENSBTAG00000014668	639.533	0.164457	0.117102	0.160202	0.533273	NAGK	11
ENSBTAG00000017811	1720.82	0.209556	0.149235	0.160259	0.533273	SLC39A9	10
ENSBTAG00000010386	6722.43	-0.100342	0.0714913	0.160454	0.533388	ARPC2	2
ENSBTAG00000006322	1343.06	0.128963	0.0919021	0.160537	0.533388	DENND5A	15
ENSBTAG00000012922	728.094	0.121893	0.0868563	0.160503	0.533388	PHF2	8
ENSBTAG00000001902	1111.85	-0.165639	0.118097	0.160744	0.533535	CEP295	29
ENSBTAG00000011963	9226.42	0.246599	0.175797	0.160692	0.533535	RPS19	18
ENSBTAG00000006715	729.794	0.123936	0.0884374	0.161094	0.53357	FBXO8	8
ENSBTAG00000016021	1837.97	0.13978	0.0997592	0.161162	0.53357	GAA	19
ENSBTAG00000001059	2355.22	-0.166448	0.118726	0.16093	0.53357	IDH3G	X
ENSBTAG00000005465	1784.01	-0.130458	0.0930855	0.161068	0.53357	NDUFA9	5
ENSBTAG00000017451	2556.78	0.318341	0.227191	0.161153	0.53357	TSPAN17	7
ENSBTAG00000017685	1023.81	-0.198579	0.141769	0.161296	0.533651	JUP	19
ENSBTAG00000000451	701.275	0.264209	0.188647	0.16135	0.533651	TMEM126A	29
ENSBTAG00000005380	5774.11	0.263822	0.188472	0.161576	0.534131	MOCS2	20
ENSBTAG00000007167	1130.74	-0.131854	0.0942335	0.161744	0.534417	ZMYM5	12
ENSBTAG00000000345	1822.41	-0.573402	0.410018	0.161969	0.53462	CLDN15	25
ENSBTAG00000030384	1236.11	-0.184265	0.131759	0.161964	0.53462	SURF1	11
ENSBTAG00000019225	59161.8	0.356117	0.254755	0.162149	0.534945	SLC39A14	8
ENSBTAG00000020781	807.438	-0.222561	0.159279	0.162322	0.535247	SETD6	18
ENSBTAG00000005797	1829.19	-0.322671	0.231154	0.16274	0.535703	AGXT	3
ENSBTAG00000000605	3758.66	-0.108179	0.0774821	0.162659	0.535703	ATP5PF	1
ENSBTAG00000020331	1356.52	0.185306	0.132816	0.162951	0.535703	COQ6	10
ENSBTAG00000016085	1933.54	0.277498	0.198755	0.16266	0.535703	IRAK1	X
ENSBTAG00000046359	1200.88	0.201076	0.144109	0.162924	0.535703	PHRF1	29
ENSBTAG00000031800	4438.24	-0.225954	0.161931	0.162903	0.535703	PPDPF	13
ENSBTAG00000000411	1740.11	0.147184	0.105523	0.163075	0.535842	HGS	19
ENSBTAG00000007499	1824.59	-0.116909	0.0838441	0.163208	0.536009	HNRNPH2	X
ENSBTAG00000003760	742.942	-0.268088	0.192496	0.163713	0.536591		13
ENSBTAG00000034776	2420.82	-0.418743	0.30058	0.163584	0.536591	DDAH1	3
ENSBTAG00000023073	608.387	-0.401557	0.288306	0.163676	0.536591	FAM89A	28
ENSBTAG00000031134	1189.83	-0.146125	0.104865	0.163481	0.536591	YWHAH	17
[truncated: 11,214 more rows]
