# Supplementary material for: Allele-biased expression of the bovine APOB gene associated with the cholesterol deficiency defect suggests cis-regulatory enhancer effects of the LTR retrotransposon insertion
Source: Sci Rep. 2022 Aug 5;12:13469. doi: 10.1038/s41598-022-17798-5 (PMC9355974; doi:10.1038/s41598-022-17798-5)
Supplement: Supplementary file 8 — Supplementary Table 3. [file 41598_2022_17798_MOESM8_ESM.xlsx]

## Sheet: Tabelle1
Category	Term	Count	%	PValue	Genes	FDR
GOTERM_MF_DIRECT	GO:0005506~iron ion binding	11	8.59375	2.29806e-07	ENSBTAG00000013489, ENSBTAG00000003632, ENSBTAG00000023939, ENSBTAG00000023549, ENSBTAG00000000085, ENSBTAG00000017442, ENSBTAG00000001992, ENSBTAG00000001021, ENSBTAG00000003068, ENSBTAG00000019246, ENSBTAG00000005287	4.80295e-05
GOTERM_BP_DIRECT	GO:0008152~metabolic process	10	7.8125	1.46783e-07	ENSBTAG00000039647, ENSBTAG00000001842, ENSBTAG00000004040, ENSBTAG00000037673, ENSBTAG00000003746, ENSBTAG00000004288, ENSBTAG00000014272, ENSBTAG00000006546, ENSBTAG00000017765, ENSBTAG00000019423	6.708e-05
GOTERM_MF_DIRECT	GO:0004364~glutathione transferase activity	7	5.46875	7.89233e-07	ENSBTAG00000001842, ENSBTAG00000037673, ENSBTAG00000004288, ENSBTAG00000006546, ENSBTAG00000000170, ENSBTAG00000008541, ENSBTAG00000017765	8.24749e-05
GOTERM_BP_DIRECT	GO:0006695~cholesterol biosynthetic process	7	5.46875	3.80893e-07	ENSBTAG00000019770, ENSBTAG00000009231, ENSBTAG00000004688, ENSBTAG00000005976, ENSBTAG00000018936, ENSBTAG00000004075, ENSBTAG00000016465	8.70341e-05
GOTERM_MF_DIRECT	GO:0020037~heme binding	9	7.03125	4.72634e-06	ENSBTAG00000013489, ENSBTAG00000003632, ENSBTAG00000023939, ENSBTAG00000022294, ENSBTAG00000023549, ENSBTAG00000000085, ENSBTAG00000001992, ENSBTAG00000001021, ENSBTAG00000005287	0.000329268
GOTERM_CC_DIRECT	GO:0005789~endoplasmic reticulum membrane	15	11.7188	1.64866e-05	ENSBTAG00000013127, ENSBTAG00000011720, ENSBTAG00000009231, ENSBTAG00000015505, ENSBTAG00000018936, ENSBTAG00000021934, ENSBTAG00000000085, ENSBTAG00000001992, ENSBTAG00000008541, ENSBTAG00000003068, ENSBTAG00000005287, ENSBTAG00000001021, ENSBTAG00000003632, ENSBTAG00000018588, ENSBTAG00000019246	0.00141785
GOTERM_BP_DIRECT	GO:0006749~glutathione metabolic process	5	3.90625	0.000205612	ENSBTAG00000001842, ENSBTAG00000004288, ENSBTAG00000006546, ENSBTAG00000000170, ENSBTAG00000008541	0.0313216
KEGG_PATHWAY	bta05204:Chemical carcinogenesis	15	11.7188	2.25822e-14	ENSBTAG00000039647, ENSBTAG00000036101, ENSBTAG00000004040, ENSBTAG00000037673, ENSBTAG00000023939, ENSBTAG00000023419, ENSBTAG00000004288, ENSBTAG00000000085, ENSBTAG00000000140, ENSBTAG00000006546, ENSBTAG00000008541, ENSBTAG00000001021, ENSBTAG00000001842, ENSBTAG00000015086, ENSBTAG00000017765	2.64212e-12
KEGG_PATHWAY	bta00980:Metabolism of xenobiotics by cytochrome P450	13	10.1562	1.07327e-12	ENSBTAG00000039647, ENSBTAG00000004040, ENSBTAG00000037673, ENSBTAG00000023419, ENSBTAG00000004288, ENSBTAG00000000085, ENSBTAG00000000140, ENSBTAG00000006546, ENSBTAG00000008541, ENSBTAG00000001021, ENSBTAG00000001842, ENSBTAG00000015086, ENSBTAG00000017765	6.27862e-11
KEGG_PATHWAY	bta00140:Steroid hormone biosynthesis	10	7.8125	2.70884e-09	ENSBTAG00000039647, ENSBTAG00000004040, ENSBTAG00000011720, ENSBTAG00000023939, ENSBTAG00000014913, ENSBTAG00000005976, ENSBTAG00000000085, ENSBTAG00000015086, ENSBTAG00000001021, ENSBTAG00000005287	1.05645e-07
KEGG_PATHWAY	bta00100:Steroid biosynthesis	8	6.25	6.42087e-09	ENSBTAG00000009231, ENSBTAG00000004688, ENSBTAG00000005976, ENSBTAG00000018936, ENSBTAG00000001992, ENSBTAG00000003068, ENSBTAG00000019246, ENSBTAG00000016465	1.8781e-07
KEGG_PATHWAY	bta00982:Drug metabolism - cytochrome P450	9	7.03125	2.74883e-07	ENSBTAG00000039647, ENSBTAG00000001842, ENSBTAG00000004040, ENSBTAG00000037673, ENSBTAG00000004288, ENSBTAG00000000085, ENSBTAG00000006546, ENSBTAG00000008541, ENSBTAG00000017765	5.88375e-06
KEGG_PATHWAY	bta01100:Metabolic pathways	38	29.6875	3.01731e-07	ENSBTAG00000013489, ENSBTAG00000036101, ENSBTAG00000011720, ENSBTAG00000018936, ENSBTAG00000024240, ENSBTAG00000004075, ENSBTAG00000000111, ENSBTAG00000022058, ENSBTAG00000006795, ENSBTAG00000003068, ENSBTAG00000005287, ENSBTAG00000001021, ENSBTAG00000001868, ENSBTAG00000006978, ENSBTAG00000003746, ENSBTAG00000017442, ENSBTAG00000016276, ENSBTAG00000015221, ENSBTAG00000015086, ENSBTAG00000014272,…	5.88375e-06
KEGG_PATHWAY	bta00830:Retinol metabolism	8	6.25	9.24221e-07	ENSBTAG00000039647, ENSBTAG00000004040, ENSBTAG00000011720, ENSBTAG00000023939, ENSBTAG00000021934, ENSBTAG00000000085, ENSBTAG00000001021, ENSBTAG00000008103	1.54477e-05
KEGG_PATHWAY	bta01130:Biosynthesis of antibiotics	14	10.9375	1.87386e-05	ENSBTAG00000009231, ENSBTAG00000018936, ENSBTAG00000008743, ENSBTAG00000024240, ENSBTAG00000011839, ENSBTAG00000004075, ENSBTAG00000001992, ENSBTAG00000000111, ENSBTAG00000003068, ENSBTAG00000006795, ENSBTAG00000002049, ENSBTAG00000005976, ENSBTAG00000015221, ENSBTAG00000019246	0.000274052
KEGG_PATHWAY	bta03320:PPAR signaling pathway	8	6.25	4.94039e-05	ENSBTAG00000013489, ENSBTAG00000018054, ENSBTAG00000009517, ENSBTAG00000015505, ENSBTAG00000003746, ENSBTAG00000024240, ENSBTAG00000009212, ENSBTAG00000005287	0.000642251
KEGG_PATHWAY	bta00120:Primary bile acid biosynthesis	5	3.90625	7.33091e-05	ENSBTAG00000013489, ENSBTAG00000003632, ENSBTAG00000003746, ENSBTAG00000006978, ENSBTAG00000005287	0.000857716
KEGG_PATHWAY	bta00480:Glutathione metabolism	7	5.46875	0.000112736	ENSBTAG00000001842, ENSBTAG00000037673, ENSBTAG00000018382, ENSBTAG00000004288, ENSBTAG00000006546, ENSBTAG00000008541, ENSBTAG00000017765	0.0011991
KEGG_PATHWAY	bta00280:Valine, leucine and isoleucine degradation	6	4.6875	0.000644037	ENSBTAG00000002049, ENSBTAG00000008743, ENSBTAG00000015221, ENSBTAG00000014272, ENSBTAG00000024240, ENSBTAG00000011839	0.00627936
KEGG_PATHWAY	bta01212:Fatty acid metabolism	6	4.6875	0.0014144	ENSBTAG00000003359, ENSBTAG00000002049, ENSBTAG00000010564, ENSBTAG00000022294, ENSBTAG00000015505, ENSBTAG00000024240	0.0127296
KEGG_PATHWAY	bta00380:Tryptophan metabolism	5	3.90625	0.00280921	ENSBTAG00000036101, ENSBTAG00000002049, ENSBTAG00000008743, ENSBTAG00000000085, ENSBTAG00000001021	0.023477
KEGG_PATHWAY	bta00650:Butanoate metabolism	4	3.125	0.00501583	ENSBTAG00000002049, ENSBTAG00000002526, ENSBTAG00000011839, ENSBTAG00000019423	0.0391235
KEGG_PATHWAY	bta01040:Biosynthesis of unsaturated fatty acids	4	3.125	0.00582169	ENSBTAG00000003359, ENSBTAG00000010564, ENSBTAG00000022294, ENSBTAG00000015505	0.0425711
REACTOME_PATHWAY	R-BTA-2426168:R-BTA-2426168	7	5.46875	1.00134e-06	ENSBTAG00000010564, ENSBTAG00000018936, ENSBTAG00000001992, ENSBTAG00000014265, ENSBTAG00000019246, ENSBTAG00000022058, ENSBTAG00000016465	0.000155208
REACTOME_PATHWAY	R-BTA-191273:R-BTA-191273	6	4.6875	1.00173e-05	ENSBTAG00000009231, ENSBTAG00000005976, ENSBTAG00000018936, ENSBTAG00000011839, ENSBTAG00000001992, ENSBTAG00000003068	0.00077634
REACTOME_PATHWAY	R-BTA-2046106:R-BTA-2046106	5	3.90625	2.54492e-05	ENSBTAG00000003359, ENSBTAG00000022294, ENSBTAG00000015505, ENSBTAG00000003746, ENSBTAG00000006978	0.00131487
REACTOME_PATHWAY	R-BTA-156590:R-BTA-156590	5	3.90625	5.36983e-05	ENSBTAG00000001842, ENSBTAG00000037673, ENSBTAG00000004288, ENSBTAG00000008541, ENSBTAG00000017765	0.00208081
REACTOME_PATHWAY	R-BTA-211976:R-BTA-211976	4	3.125	0.0012764	ENSBTAG00000013489, ENSBTAG00000003632, ENSBTAG00000001992, ENSBTAG00000005287	0.0387912
REACTOME_PATHWAY	R-BTA-6807047:R-BTA-6807047	3	2.34375	0.00175186	ENSBTAG00000004688, ENSBTAG00000019246, ENSBTAG00000016465	0.0387912
REACTOME_PATHWAY	R-BTA-6807062:R-BTA-6807062	3	2.34375	0.00175186	ENSBTAG00000004688, ENSBTAG00000019246, ENSBTAG00000016465	0.0387912
