# Supplementary material for: Allele-biased expression of the bovine APOB gene associated with the cholesterol deficiency defect suggests cis-regulatory enhancer effects of the LTR retrotransposon insertion
Source: Sci Rep. 2022 Aug 5;12:13469. doi: 10.1038/s41598-022-17798-5 (PMC9355974; doi:10.1038/s41598-022-17798-5)
Supplement: Supplementary file 9 — Supplementary Table 4. [file 41598_2022_17798_MOESM9_ESM.xlsx]

## Sheet: pathways_DESEq2_Liver_all_TiHo_
Ingenuity Canonical Pathways	-log(p-value)	Ratio	Molecules	z-score
LPS/IL-1 Mediated Inhibition of RXR Function	14.4	0.0739	ABCG8,ALDH1A1,ALDH1L2,ALDH2,CYP2C19,CYP3A5,CYP7A1,FABP1,GSTA2,GSTA4,GSTM1,GSTM3,HMGCS1,IL1R2,MGST1,SLC10A1,SULT2A1	1.633
Xenobiotic Metabolism AHR Signaling Pathway	13.6	0.14	ALDH1A1,ALDH1L2,ALDH2,CYP1A1,CYP1A2,GSTA2,GSTA4,GSTM1,GSTM3,MGST1,NQO1,SUMO1	-2.887
Xenobiotic Metabolism Signaling	12.7	0.0586	ALDH1A1,ALDH1L2,ALDH2,CYP1A1,CYP1A2,CYP2C19,CYP3A5,GSTA2,GSTA4,GSTM1,GSTM3,MAP3K8,MGST1,NQO1,SULT2A1,SUMO1,UGT2A1	NaN
Xenobiotic Metabolism CAR Signaling Pathway	11.9	0.0741	ALDH1A1,ALDH1L2,ALDH2,CYP1A1,CYP1A2,CYP2C19,CYP3A5,GSTA2,GSTA4,GSTM1,GSTM3,MGST1,SULT2A1,UGT2A1	-3.742
Superpathway of Cholesterol Biosynthesis	10.6	0.116	CYP51A1,DHCR24,DHCR7,HMGCS1,HSD17B7,IDI1,LSS,MSMO1,NSDHL,SC5D	-3.162
Cholesterol Biosynthesis I	10.6	0.2	CYP51A1,DHCR24,DHCR7,HSD17B7,LSS,MSMO1,NSDHL,SC5D	-2.828
Cholesterol Biosynthesis II (via 24,25-dihydrolanosterol)	10.6	0.2	CYP51A1,DHCR24,DHCR7,HSD17B7,LSS,MSMO1,NSDHL,SC5D	-2.828
Cholesterol Biosynthesis III (via Desmosterol)	10.6	0.2	CYP51A1,DHCR24,DHCR7,HSD17B7,LSS,MSMO1,NSDHL,SC5D	-2.828
PXR/RXR Activation	9.99	0.129	ALDH1A1,CYP1A2,CYP2C19,CYP3A5,CYP7A1,GSTA2,GSTM1,SCD,SULT2A1	NaN
Estrogen Biosynthesis	9.59	0.154	CYP1A1,CYP1A2,CYP2C19,CYP3A5,CYP51A1,HSD17B11,HSD17B4,HSD17B7	-2.828
Aryl Hydrocarbon Receptor Signaling	9.45	0.0738	ALDH1A1,ALDH1L2,ALDH2,CYP1A1,CYP1A2,GSTA2,GSTA4,GSTM1,GSTM3,MGST1,NQO1	NaN
Xenobiotic Metabolism PXR Signaling Pathway	9.4	0.0622	ALDH1A1,ALDH1L2,ALDH2,CYP2C19,CYP3A5,GSTA2,GSTA4,GSTM1,GSTM3,MGST1,SULT2A1,UGT2A1	-3.464
LXR/RXR Activation	7.64	0.0703	ABCG8,APOA2,APOA4,APOB,CYP51A1,CYP7A1,HADH,IL1R2,SCD	-2.236
Bupropion Degradation	6.59	0.185	CYP1A1,CYP1A2,CYP2C19,CYP3A5,CYP51A1	-2.236
FXR/RXR Activation	6.22	0.0584	ABCG8,APOA2,APOA4,APOB,CYP27A1,CYP7A1,SLC10A1,SULT2A1	NaN
Nicotine Degradation III	6.08	0.0968	CYP1A1,CYP1A2,CYP2C19,CYP3A5,CYP51A1,UGT2A1	-2.449
Xenobiotic Metabolism General Signaling Pathway	5.99	0.0544	GSTA2,GSTA4,GSTM1,GSTM3,MAP3K8,MGST1,NQO1,UGT2A1	-2.121
Acetone Degradation I (to Methylglyoxal)	5.82	0.132	CYP1A1,CYP1A2,CYP2C19,CYP3A5,CYP51A1	-2.236
Melatonin Degradation I	5.73	0.0845	CYP1A1,CYP1A2,CYP2C19,CYP3A5,CYP51A1,UGT2A1	-2.449
Nicotine Degradation II	5.59	0.08	CYP1A1,CYP1A2,CYP2C19,CYP3A5,CYP51A1,UGT2A1	-2.449
Glutathione-mediated Detoxification	5.49	0.114	GSTA2,GSTA4,GSTM1,GSTM3,MGST1	-2.236
Zymosterol Biosynthesis	5.33	0.182	CYP51A1,HSD17B7,MSMO1,NSDHL	-2
Superpathway of Melatonin Degradation	5.24	0.0698	CYP1A1,CYP1A2,CYP2C19,CYP3A5,CYP51A1,UGT2A1	-2.449
NRF2-mediated Oxidative Stress Response	4.22	0.037	EPHX1,GSTA2,GSTA4,GSTM1,GSTM3,MGST1,NQO1	NaN
Fatty Acid Î²-oxidation I	4.06	0.0889	ACADM,HADH,HSD17B4,SCP2	-2
Oleate Biosynthesis II (Animals)	3.91	0.158	FADS1,FADS2,SCD	NaN
Maturity Onset Diabetes of Young (MODY) Signaling	3.49	0.0635	APOA2,APOA4,APOB,FABP1	NaN
Stearate Biosynthesis I (Animals)	3.49	0.0635	BDH2,DHCR24,ELOVL6,SRD5A3	-1
Production of Nitric Oxide and Reactive Oxygen Species in Macrophages	3.26	0.0308	APOA2,APOA4,APOB,MAP3K8,RHOU,RND1	-1.342
Phospholipase C Signaling	3.24	0.0255	ARHGEF19,FCGR2B,GRB2,MYL12A,PEBP1,RHOU,RND1	-1.342
Hepatic Cholestasis	3.19	0.0299	ABCG8,CYP27A1,CYP3A5,CYP7A1,IL1R2,SLC10A1	NaN
Methylmalonyl Pathway	2.77	0.167	MMUT,PCCB	NaN
Cardiac Hypertrophy Signaling	2.71	0.0241	GRB2,MAP3K8,MAPKAPK2,MYL12A,RHOU,RND1	-1.342
Bile Acid Biosynthesis, Neutral Pathway	2.55	0.0556	CYP27A1,CYP7A1,SCP2	NaN
2-oxobutanoate Degradation I	2.46	0.118	MMUT,PCCB	NaN
Histidine Degradation III	2.41	0.111	AMDHD1,HAL	NaN
Ketogenesis	2.32	0.1	BDH2,HMGCS1	NaN
IL-12 Signaling and Production in Macrophages	2.24	0.0292	APOA2,APOA4,APOB,MAP3K8	NaN
Superpathway of Methionine Degradation	2.22	0.0423	CDO1,MMUT,PCCB	NaN
Fatty Acid Î±-oxidation	2.2	0.087	ALDH1A1,ALDH2	NaN
Î³-linolenate Biosynthesis II (Animals)	2.16	0.0833	FADS1,FADS2	NaN
TREM1 Signaling	2.14	0.0395	CCL3,FCGR2B,GRB2	NaN
Histidine Degradation VI	2.13	0.08	AMDHD1,HAL	NaN
Estrogen-Dependent Breast Cancer Signaling	2.11	0.0385	HSD17B11,HSD17B4,HSD17B7	NaN
Glutaryl-CoA Degradation	2.06	0.0741	HADH,HSD17B4	NaN
Actin Nucleation by ARP-WASP Complex	2.06	0.037	GRB2,RHOU,RND1	NaN
Mevalonate Pathway I	2.03	0.0714	HMGCS1,IDI1	NaN
Serotonin Degradation	2.02	0.0357	ALDH1A1,ALDH2,UGT2A1	NaN
Glutathione Redox Reactions I	1.95	0.0645	GSTM1,MGST1	NaN
Histamine Degradation	1.95	0.0645	ALDH1A1,ALDH2	NaN
Oxidative Ethanol Degradation III	1.95	0.0645	ALDH1A1,ALDH2	NaN
Putrescine Degradation III	1.9	0.0606	ALDH1A1,ALDH2	NaN
Ethanol Degradation IV	1.87	0.0588	ALDH1A1,ALDH2	NaN
Tryptophan Degradation X (Mammalian, via Tryptamine)	1.85	0.0571	ALDH1A1,ALDH2	NaN
Superpathway of Geranylgeranyldiphosphate Biosynthesis I (via Mevalonate)	1.82	0.0556	HMGCS1,IDI1	NaN
Lanosterol Biosynthesis	1.81	0.333	LSS	NaN
Hepatic Fibrosis Signaling Pathway	1.81	0.0155	CCL3,IL1R2,MYL12A,PDK1,RHOU,RND1	-0.816
Regulation of Actin-based Motility by Rho	1.76	0.0286	MYL12A,RHOU,RND1	NaN
RhoGDI Signaling	1.72	0.0205	ARHGEF19,MYL12A,RHOU,RND1	NaN
PPARÎ±/RXRÎ± Activation	1.72	0.0204	APOA2,CYP2C19,GRB2,IL1R2	-1
Clathrin-mediated Endocytosis Signaling	1.72	0.0204	APOA2,APOA4,APOB,GRB2	NaN
Sumoylation Pathway	1.72	0.0275	RHOU,RND1,SUMO1	NaN
Ethanol Degradation II	1.7	0.0476	ALDH1A1,ALDH2	NaN
Dopamine Degradation	1.66	0.0455	ALDH1A1,ALDH2	NaN
Thrombin Signaling	1.59	0.0187	GRB2,MYL12A,RHOU,RND1	NaN
Integrin Signaling	1.59	0.0187	GRB2,MYL12A,RHOU,RND1	NaN
Tryptophan Degradation III (Eukaryotic)	1.59	0.0417	HADH,HSD17B4	NaN
Cholecystokinin/Gastrin-mediated Signaling	1.57	0.0242	GRB2,RHOU,RND1	NaN
IL-6 Signaling	1.55	0.0238	GRB2,IL1R2,MAPKAPK2	NaN
Atherosclerosis Signaling	1.54	0.0234	APOA2,APOA4,APOB	NaN
Noradrenaline and Adrenaline Degradation	1.52	0.0385	ALDH1A1,ALDH2	NaN
Phagosome Formation	1.49	0.0226	FCGR2B,RHOU,RND1	NaN
Systemic Lupus Erythematosus In T Cell Signaling Pathway	1.49	0.0147	GADD45A,GRB2,PDK1,RHOU,RND1	-0.447
Unfolded protein response	1.46	0.0357	ERN1,SREBF2	NaN
Spermine Biosynthesis	1.45	0.143	SMS	NaN
Semaphorin Signaling in Neurons	1.41	0.0333	RHOU,RND1	NaN
Taurine Biosynthesis	1.39	0.125	CDO1	NaN
Glutamate Receptor Signaling	1.36	0.0312	SLC17A1,SLC1A1	NaN
Signaling by Rho Family GTPases	1.36	0.0157	ARHGEF19,MYL12A,RHOU,RND1	NaN
Pathogenesis of Multiple Sclerosis	1.34	0.111	CCL3	NaN
