# Supplementary material for: Allele-biased expression of the bovine APOB gene associated with the cholesterol deficiency defect suggests cis-regulatory enhancer effects of the LTR retrotransposon insertion
Source: Sci Rep. 2022 Aug 5;12:13469. doi: 10.1038/s41598-022-17798-5 (PMC9355974; doi:10.1038/s41598-022-17798-5)
Supplement: Supplementary file 10 — Supplementary Table 5. [file 41598_2022_17798_MOESM10_ESM.xlsx]

## Sheet: regulators_DESEq2_Liver_all_TiH
Upstream Regulator	Molecule Type	Predicted Activation State	Activation z-score	p-value of overlap	Target Molecules in Dataset
PPARA	ligand-dependent nuclear receptor		-1.746	2.54e-27	ACADM,ALDH2,APOA2,APOA4,CYP1A1,CYP27A1,CYP51A1,CYP7A1,DBI,DHCR7,ELOVL5,ELOVL6,FABP1,FADS1,FADS2,GSTM3,HADH,HMGCS1,HSD17B11,HSD17B4,IDI1,KYAT1,LPCAT3,LSS,MGST1,MSMO1,NSDHL,RETSAT,SC5D,SCD,SCP2,SREBF2,SULT2A1
POR	enzyme	Activated	3.575	6.92e-25	ALDH1A1,APOA4,CYP1A1,CYP1A2,CYP39A1,CYP51A1,CYP7A1,DHCR24,DHCR7,ELOVL5,ELOVL6,FADS2,GSTM1,HMGCS1,HSD17B11,IDI1,LSS,MSMO1,NSDHL,RETSAT,SC5D,SCD,SREBF2
elaidic acid	chemical - endogenous mammalian	Inhibited	-4.33	2.22e-24	ALDH1A1,APOA4,CYP51A1,DBI,DHCR24,DHCR7,ELOVL6,FABP1,FADS1,HMGCS1,HSD17B7,IDI1,LSS,NSDHL,PCYT2,SC5D,SCD,SREBF2,SULT2A1
NR1I2	ligand-dependent nuclear receptor		-1.782	4.53e-20	ALDH1A1,APOA4,CYP1A1,CYP1A2,CYP27A1,CYP2C19,CYP39A1,CYP3A5,CYP7A1,DHCR7,ELOVL6,FABP1,GSTM1,GSTM3,HMGCS1,LPCAT3,MGST1,SCD,SULT2A1
SREBF2	transcription regulator	Inhibited	-3.246	1.4e-17	APOA2,CYP51A1,DBI,DHCR7,ELOVL6,FADS2,HMGCS1,IDI1,LSS,MSMO1,NSDHL,SC5D,SCD,SREBF2
SREBF1	transcription regulator	Inhibited	-2.453	1.67e-17	ACACB,APOA2,CYP51A1,CYP7A1,DBI,DHCR7,ELOVL6,FADS1,FADS2,HMGCS1,IDI1,IL1R2,LSS,MSMO1,NSDHL,PDK1,SC5D,SCD,SLC20A1,SREBF2
SCAP	other	Inhibited	-3.084	5.45e-17	ACACB,CYP51A1,DHCR7,ELOVL6,FADS2,HMGCS1,IDI1,LSS,MSMO1,NSDHL,PDK1,SC5D,SCD,SREBF2
cholesterol	chemical - endogenous mammalian		1.193	1.16e-16	ABCG8,APOB,CYP27A1,CYP3A5,CYP7A1,DBI,DHCR7,EPHX1,FADS1,FCGR2B,HMGCS1,IDI1,MSMO1,NSDHL,PCYT2,SC5D,SCD,SCP2,SREBF2
INSIG1	other	Activated	3.191	1.44e-15	ACACB,CYP51A1,DHCR24,DHCR7,ELOVL6,FADS1,FADS2,HMGCS1,IDI1,LPCAT3,LSS,PCYT2,SCD,SREBF2
MAPK7	kinase	Inhibited	-3.317	1.61e-14	BCL2L2,CYP51A1,DHCR24,DHCR7,ELOVL6,HMGCS1,HSD17B7,IDI1,LSS,MSMO1,NQO1,NSDHL
SH3TC2	other	Inhibited	-3	2.39e-14	CYP51A1,DHCR24,DHCR7,HMGCS1,HSD17B7,IDI1,LSS,NSDHL,SC5D
RPTOR	other	Inhibited	-3.45	7.05e-13	ACADM,CYP51A1,DHCR24,DHCR7,HMGCS1,HSD17B7,IDI1,LSS,MSMO1,NSDHL,SC5D,SREBF2
MAP2K5	kinase	Inhibited	-3.132	1.1e-12	CYP51A1,DHCR24,DHCR7,ELOVL6,HMGCS1,HSD17B7,IDI1,LSS,MSMO1,NSDHL
PXR ligand-PXR-Retinoic acid-RXRÎ±	complex	Inhibited	-2.117	1.27e-12	ALDH1A1,CYP1A2,CYP2C19,CYP3A5,CYP7A1,GSTA2,GSTM1,SCD,SULT2A1
NR1I3	ligand-dependent nuclear receptor	Inhibited	-2.103	1.34e-12	ALDH1A1,CYP1A2,CYP27A1,CYP2C19,CYP39A1,CYP3A5,CYP7A1,EPHX1,GSTM1,HSD17B4,SCD,SULT2A1
FECH	enzyme			3.72e-12	APOA4,CYP1A2,CYP27A1,CYP3A5,CYP51A1,CYP7A1,FABP1,SLC10A1
RXRA	ligand-dependent nuclear receptor		-1.847	8.88e-12	ACACB,ACADM,ALDH1A1,APOA2,CDO1,CYP1A2,CYP3A5,CYP7A1,EPHX1,FABP1,FADS2,HSD17B4,SCD,SLC10A1,SREBF2,SULT2A1
LMNB1	other	Activated	2.236	1.14e-11	CRIP1,CYP51A1,DHCR7,HMGCS1,MGST1,MSMO1,RCN1,SCD,ZHX1
cholic acid	chemical - endogenous mammalian		1.97	2.9e-11	ABCG8,CYP27A1,CYP3A5,CYP7A1,DHCR7,EPHX1,FABP1,MGST1,SLC10A1,SREBF2
PEX5L	ion channel		1.664	5.92e-11	CYP27A1,CYP7A1,DHCR7,IDI1,LSS,SREBF2
PROM1	other	Activated	2.449	9.83e-11	DHCR24,DHCR7,HMGCS1,IDI1,LSS,NSDHL
MFSD2A	transporter	Activated	2.791	1.38e-10	CYP51A1,DHCR7,FADS1,FADS2,IDI1,LSS,SCD,SREBF2
PML	transcription regulator	Activated	2.403	2.76e-10	ACACB,ACADM,ANXA4,ELOVL6,FABP1,GADD45A,HMGCS1,HSD17B7,IDI1,NQO1,SCD,SREBF2
ATP7B	transporter	Inhibited	-2.121	3.24e-10	CYP51A1,CYP7A1,ELOVL6,HMGCS1,IDI1,LSS,MSMO1,SREBF2
HDL-cholesterol	complex		1.89	9.36e-10	ALDH1L2,APOB,CYP51A1,DHCR7,HMGCS1,IDI1,MSMO1
CYP51A1	enzyme	Activated	2.449	1.04e-09	DHCR24,LSS,MSMO1,NSDHL,SC5D,SREBF2
CFTR	ion channel		-0.792	1.16e-09	CYP3A5,FADS1,FADS2,HADH,HSD17B11,HSD17B4,IDI1,SCD,SCP2
NPC1	transporter		-1.118	1.37e-09	ABCG8,APOB,CYP27A1,CYP51A1,CYP7A1,HMGCS1,IDI1,LSS,SCD,SREBF2
HNF4A	transcription regulator	Inhibited	-3.292	1.84e-09	ABCG8,ALDH1A1,ALDH2,APOA2,APOA4,APOB,ARHGEF19,CCL16,CETN2,CRIP1,CYP1A1,CYP1A2,CYP27A1,CYP3A5,CYP51A1,CYP7A1,EPHX1,FABP1,GSTA4,HAL,HSD11B1,HSD17B4,LPCAT3,MGST1,MMUT,MPP1,NUAK2,PAQR5,SCD,SCP2,SLC10A1,SREBF2,ST13,SULT2A1,TMBIM6
INSR	kinase	Inhibited	-3.393	2.07e-09	ACADM,ALDH2,CYP51A1,DHCR7,GADD45A,HMGCS1,HSD17B4,IDI1,LSS,MSMO1,NSDHL,SC5D,SCD,SCP2,SLC20A1,SREBF2
CSF1	cytokine	Inhibited	-2.145	3.01e-09	CCL3,CYP51A1,DHCR24,DHCR7,ETV3,HMGCS1,HSD17B7,IDI1,LSS,MSMO1,NSDHL,SC5D,SREBF2
LEP	growth factor		0.599	4.48e-09	ABCG8,ACADM,APOA2,APOA4,CYP3A5,CYP7A1,ELOVL5,ELOVL6,FADS2,GADD45A,IL1R2,MSMO1,SC5D,SCD,SCP2,SREBF2,UGP2
RORA	ligand-dependent nuclear receptor			9.05e-09	ACACB,APOA4,CYP27A1,CYP39A1,CYP3A5,DHCR24,ELOVL6,HSD17B7,NSDHL,SCD,SULT2A1
FOXO4	transcription regulator		1.673	9.07e-09	CYP51A1,DHCR24,ELOVL5,ELOVL6,GADD45A,HMGCS1,IDI1,SCD,SREBF2
MED1	transcription regulator	Inhibited	-2.357	1.51e-08	APOB,CYP1A1,CYP1A2,CYP3A5,CYP7A1,FADS2,GADD45A,HSD17B4,SCP2,SULT2A1
HSPA5	enzyme		-1.236	1.7e-08	ACADM,BCL2L2,ERN1,IDI1,NQO1,SCD,SREBF2
Insulin	group		-0.882	2.84e-08	ACADM,CYP1A1,CYP1A2,CYP27A1,CYP7A1,DBI,ELOVL6,FADS1,FADS2,HSD11B1,MTCH2,PCCB,PDK1,RETSAT,SCD,SREBF2
FDFT1	enzyme		-0.447	4.36e-08	ABCG8,APOB,CYP27A1,CYP7A1,SREBF2
C4BP	complex	Inhibited	-2	5.31e-08	CYP51A1,HMGCS1,IDI1,MSMO1
ADRB	group	Activated	2.333	1.45e-07	CYP51A1,GADD45A,HMGCS1,HSD17B7,LSS,MSMO1,NQO1,NSDHL,PCYT2
NR1H2	ligand-dependent nuclear receptor		-1.065	1.57e-07	ABCG8,CYP7A1,ELOVL6,HSD11B1,HSD17B4,SCD,SREBF2,SULT2A1
PPARGC1A	transcription regulator	Inhibited	-2.084	1.61e-07	ACACB,ACADM,APOA4,CYP1A1,CYP1A2,CYP3A5,CYP7A1,IL1R2,KYAT1,MSMO1,NSDHL,SCD,SULT2A1
NCOR-LXR-Oxysterol-RXR-9 cis RA	complex		-0.447	1.94e-07	ABCG8,APOA4,CYP51A1,CYP7A1,SCD
RORC	ligand-dependent nuclear receptor			2.01e-07	ACACB,APOA4,CYP39A1,CYP3A5,DHCR24,ELOVL6,HSD17B7,NSDHL,SULT2A1
beta-estradiol	chemical - endogenous mammalian		-1.306	2.1e-07	ACADM,ALDH2,ANXA4,APOA4,CYP1A1,CYP51A1,DHCR24,DHCR7,ETV3,FADS1,FCGR2B,GADD45A,GCSH,GSTA2,GSTM1,GSTM3,HADH,HMGCS1,HSD11B1,HSD17B11,HSD17B4,HSD17B6,HSD17B7,IL1R2,MAP3K8,MGST1,MSMO1,MYL12A,NSDHL,RND1,SLC10A1,SLC17A1,SLC20A1,SMS
l-asparaginase	biologic drug	Activated	2.121	2.2e-07	ALDH1L2,BDH2,CYP51A1,DHCR7,HMGCS1,IDI1,MSMO1,NSDHL
SLC27A2	transporter	Activated	2.433	2.68e-07	ACADM,ALDH1A1,ELOVL5,FABP1,RETSAT,SCD
NCOA2	transcription regulator	Inhibited	-2.121	1.13e-06	APOA4,CYP1A1,CYP51A1,CYP7A1,ELOVL6,HMGCS1,IDI1,NSDHL
N-cor	group		1.387	1.26e-06	ACACB,ELOVL5,ELOVL6,FADS2,PID1,SCD,TBCC
CEBPA	transcription regulator		-1.981	1.28e-06	APOA4,APOB,CCL3,CYP3A5,CYP7A1,DHCR7,EPHX1,GADD45A,HSD11B1,MAPKAPK2,SCD,SLC10A1,SULT2A1
TNF	cytokine		1.531	1.38e-06	ACADM,ALDH2,BCL2L2,CCL3,CDO1,CYP1A1,CYP27A1,CYP7A1,DBI,ERN1,FABP1,FADS1,FCGR2B,GADD45A,HSD11B1,HSD17B7,IL1R2,LSS,MAP3K8,MGST1,NQO1,NUAK2,RND1,SCD,SLC10A1,SLC20A1,ST3GAL3,SULT2A1
PPARD	ligand-dependent nuclear receptor		-0.61	1.59e-06	ACACB,ALDH2,APOA2,APOA4,APOB,FABP1,KYAT1,LPCAT3,PDK1,SCD
ATP5IF1	other			2.03e-06	ACACB,ACADM,DBI,HADH,MMUT,PCCB
DBI	other		-1.964	2.23e-06	APOB,ELOVL6,LSS,SREBF2
IFT88	other	Activated	2.201	2.26e-06	CYP51A1,HMGCS1,IDI1,LSS,NSDHL
IL1B	cytokine		1.268	2.51e-06	APOB,CCL3,CYP1A1,CYP1A2,CYP2C19,CYP3A5,CYP7A1,DBI,FABP1,FCGR2B,GADD45A,GSTA2,HSD11B1,IL1R2,MAP3K8,NQO1,PDK1,SLC10A1,SLC20A1
CREB1	transcription regulator		0.478	2.53e-06	CCL3,CDA,CYP51A1,ETV3,GADD45A,HMGCS1,HSD11B1,IDI1,KYAT1,LSS,MSMO1,SCD,SMS,TIPARP
ELOVL5	enzyme		1.573	2.89e-06	ABCG8,ELOVL6,FADS1,FADS2,SCD
ethanol	chemical - endogenous mammalian		-1.214	2.91e-06	ACADM,CYP27A1,CYP3A5,CYP7A1,EPHX1,FABP1,GADD45A,IL1R2,LSS,NQO1,NSDHL,SCD,SREBF2
ONECUT1	transcription regulator			3.05e-06	ACACB,CYP51A1,CYP7A1,GRB2,GSTA4,HSD17B4,NUAK2,SCD,SH3BGRL,TMBIM6
Tcf7	transcription regulator	Activated	2.333	3.09e-06	DHCR24,EPHX1,HSD17B11,LPCAT3,MAPKAPK2,MSMO1,SC5D,SCP2,SREBF2
CYP27A1	enzyme		1.452	3.66e-06	ABCG8,CYP3A5,CYP7A1,HMGCS1,SREBF2
ABCB6	transporter		-1.504	3.66e-06	CYP1A1,CYP1A2,CYP39A1,CYP3A5,GLRX5
Gm35986	other			5.1e-06	HMGCS1,IDI1,SREBF2
CEBPB	transcription regulator		-1.763	5.18e-06	ALDH1A1,APOB,CCL3,CDO1,CYP1A1,DHCR7,GADD45A,HSD11B1,HSD17B4,SCD,SLC10A1,SULT2A1
ACSS2	enzyme		-1.982	5.24e-06	DHCR24,FABP1,LSS,SCD
AKT1	kinase		-1.131	6.42e-06	CYP7A1,DHCR7,GCSH,HMGCS1,LSS,MMUT,MSMO1,NQO1,SCD,SREBF2
KIF3A	enzyme		1.977	7.55e-06	CYP51A1,HMGCS1,IDI1,NSDHL
NFE2L2	transcription regulator		-1.992	7.71e-06	APOA4,DHCR7,EPHX1,FABP1,GSTA4,GSTM1,IL1R2,MGST1,MSMO1,NQO1,SLC10A1,SLC1A1
CYP3A	group			8.13e-06	CYP7A1,HMGCS1,SREBF2
IAPP	other			8.95e-06	CYP51A1,HMGCS1,IDI1,MSMO1
FGF19	growth factor		0.896	1e-05	ABCG8,ACACB,ALDH1A1,CYP7A1,GADD45A,SCD
chenodeoxycholic acid	chemical - endogenous mammalian	Activated	2.061	1e-05	APOB,CYP27A1,CYP3A5,CYP7A1,SLC10A1,SULT2A1
SIRT2	transcription regulator	Inhibited	-2	1.05e-05	DHCR7,IDI1,LSS,SC5D
GPD1	enzyme			1.13e-05	APOA4,CYP39A1,ELOVL6,GADD45A,NQO1,SLC17A1
ANGPTL8	other			1.22e-05	ACACB,ELOVL6,SCD
CDK19	kinase		1.633	1.36e-05	DHCR7,EPHX1,FADS2,GADD45A,HMGCS1,LSS
NR1H4	ligand-dependent nuclear receptor		1.75	1.37e-05	ABCG8,CYP3A5,CYP7A1,FABP1,GSTM1,SLC10A1,SREBF2,SULT2A1
ACOX1	enzyme		-1.134	1.43e-05	ACADM,CYP1A2,GADD45A,HAL,HSD11B1,LPCAT3,SLC20A1
Ins1	other		-0.649	1.55e-05	ACADM,CYP1A1,CYP7A1,ELOVL6,FADS1,FADS2,HMGCS1,HSD17B4,RETSAT,SCD
sterol	chemical - endogenous mammalian			1.65e-05	CYP7A1,DBI,DHCR7,SREBF2
HNF1A	transcription regulator	Inhibited	-2.792	1.68e-05	ANXA4,APOA2,APOB,CDO1,CYP1A2,CYP27A1,CYP7A1,FABP1,HAL,HSD11B1,PDK1,SLC10A1
SLC25A13	transporter			1.81e-05	APOA4,CYP39A1,ELOVL6,GADD45A,NQO1,SLC17A1
OGA	enzyme		0.905	1.83e-05	ACADM,C1RL,DHCR7,GADD45A,HMGCS1,LRP4,LSS,MSMO1,NSDHL,PDK1,SREBF2
CREM	transcription regulator			2.27e-05	ANXA4,CYP51A1,HMGCS1,IDI1,LSS,MSMO1,TIPARP
NR0B2	ligand-dependent nuclear receptor		1.952	2.51e-05	ACADM,CYP51A1,CYP7A1,GSTM1,SCD,SLC10A1
PLA2R1	transmembrane receptor	Inhibited	-2	2.8e-05	ALDH2,BDH2,MGST1,PEBP1
Nr1h	group		-0.479	2.89e-05	ABCG8,ACACB,ALDH1A1,CCL3,CYP7A1,ELOVL6,SCD
CTNNBIP1	other			3.15e-05	CYP51A1,HMGCS1,IDI1
NPPB	other		1.982	3.16e-05	HMGCS1,IDI1,LSS,MSMO1
NR3C1	ligand-dependent nuclear receptor		-1.231	3.26e-05	APOA2,BCL2L2,CYP27A1,CYP2C19,CYP3A5,CYP7A1,DBI,ERN1,GADD45A,HSD11B1,MTCH2,NQO1,ST3GAL3,TIPARP
Rxr	group			3.58e-05	CYP2C19,CYP3A5,CYP7A1,GADD45A,SLC10A1,SULT2A1
GSR	enzyme		0	3.98e-05	GSTM1,NQO1,SCD,UGP2
ursodeoxycholic acid	chemical - endogenous mammalian		1	4.78e-05	ABCG8,CYP1A1,CYP27A1,CYP2C19,CYP7A1
hydrogen peroxide	chemical - endogenous mammalian		-0.474	5.12e-05	CYP1A1,CYP1A2,CYP51A1,DHCR7,GADD45A,GSTM3,MSMO1,NQO1,RCN1,SC5D,SLC20A1,SREBF2
ANGPTL3	growth factor			5.16e-05	ACACB,ELOVL6,SCD
LDLR	transporter			6.03e-05	APOB,CYP27A1,CYP7A1,ELOVL6,FADS2,PCYT2,SC5D,SCD
NR2F1	ligand-dependent nuclear receptor			6.08e-05	ACADM,ALDH2,APOA4,CYP7A1
SLC51A	transporter			6.43e-05	CYP3A5,CYP7A1,SULT2A1
PPARGC1B	transcription regulator		-1.27	6.55e-05	ACACB,ACADM,DHCR24,LSS,SCD
ESRRA	ligand-dependent nuclear receptor	Inhibited	-2.574	6.65e-05	ACADM,CYP51A1,HMGCS1,HSD17B4,IDI1,MTCH2,SULT2A1
RCE1	peptidase			6.7e-05	CRIP1,MGST1,RCN1,ZHX1
KLB	enzyme			7.88e-05	CYP7A1,HMGCS1,SREBF2
HNF4G	transcription regulator			7.88e-05	APOA4,CYP1A2,CYP7A1
TP53	transcription regulator		-1.331	9.49e-05	ACACB,ACADM,ALDH1A1,ANXA4,CYP1A1,CYP51A1,DBI,DHCR24,DHCR7,EPHX1,GADD45A,GRB2,GSTM1,HADH,HMGCS1,LSS,MAP3K8,MLF2,PDK1,SCD,SCP2,SEC62,ST13,SUMO1
ACACA	enzyme			9.54e-05	ACACB,ELOVL6,SCD
TXNRD1	enzyme		0.152	9.7e-05	GSTM1,NQO1,SCD,UGP2
MTTP	transporter		-1.022	0.000106	ABCG8,APOA4,APOB,ERN1
NFYA	transcription regulator			0.00011	CYP1A1,EPHX1,GADD45A,HSD17B7,SCD
DBP	transcription regulator			0.000135	CYP3A5,CYP7A1,NQO1
PTEN	phosphatase		0.478	0.000154	CYP27A1,ELOVL6,ETV3,GTPBP2,HADH,HMGCS1,HSD17B7,IDI1,LSS,NQO1,SCD,SLC20A1,SREBF2
SLC13A1	transporter		0.447	0.000165	ALDH1A1,APOA4,ELOVL6,SCD,ST13
dehydroisoandrosterone	chemical - endogenous mammalian		0.958	0.000174	APOA4,CYP1A1,CYP3A5,HSD11B1,SCD
IL5	cytokine		-0.707	0.000185	CCL3,CRIP1,CYP1A2,FCGR2B,GADD45A,IDI1,IL1R2,PDK1
IL2	cytokine		0.03	0.000194	CCL3,CYP1A1,CYP1A2,CYP27A1,HHEX,IDI1,IL1R2,MAPKAPK2,RCN1,SCP2,UGP2,ZHX1
deoxycholate	chemical - endogenous mammalian		1.154	0.000198	ABCG8,CYP2C19,CYP7A1,SLC10A1
L-triiodothyronine	chemical - endogenous mammalian		-1.455	0.000203	ALDH1A1,APOA2,APOA4,APOB,BCL2L2,CYP7A1,FABP1,HSD11B1,HSD17B7,MSMO1,SCD
IFNB1	cytokine	Activated	2.204	0.000203	CCL3,CYP1A1,CYP1A2,CYP3A5,HMGCS1,IDI1,SREBF2,TRIM38
INSIG2	other			0.000212	ELOVL6,SCD,SREBF2
FMO3	enzyme			0.000276	ABCG8,ELOVL6,SCD
ethyl linoleate	chemical - endogenous mammalian			0.000279	FADS2,SC5D
WT1	transcription regulator		0.714	0.000287	IDI1,LSS,MGST1,MPP1,PTPN9,SLC20A1,SREBF2
Gcg	other		0	0.000299	APOA4,GSTM1,HAL,HSD17B6
ABCA1	transporter		0	0.000299	APOA2,APOB,CYP51A1,SREBF2
FOS	transcription regulator		0.808	0.000305	ABCG8,ANXA4,CYP7A1,ELOVL6,LPCAT3,MGST1,NQO1,NSDHL,PCYT2,SCD,TIPARP
CG	complex		-0.651	0.000319	DBI,DHCR7,HSD11B1,HSD17B7,IL1R2,MAPKAPK2,SLC20A1,SULT2A1,SUMO1
fatty acid	chemical - endogenous mammalian			0.000383	APOA2,CYP7A1,FADS1,FADS2,SCD
MAPK8	kinase		0.492	0.000404	CYP1A1,CYP27A1,CYP7A1,GADD45A,GSTM1,SLC10A1
POU2F1	transcription regulator			0.000483	CDO1,CYP1A1,GADD45A,GSTM1,GSTM3
CYP7A1	enzyme			0.000489	ABCG8,CYP7A1,SREBF2
CLOCK	transcription regulator			0.00049	CYP51A1,ELOVL6,GADD45A,MSMO1,SCD,SLC20A1,ZHX1
tretinoin	chemical - endogenous mammalian		-0.372	0.000501	ACACB,ALDH1A1,APOA2,CCL3,CYP1A1,CYP1A2,CYP7A1,DBI,EPHX1,GRB2,HSD11B1,HSD17B11,HSD17B6,MAP3K8,MAPKAPK2,MLF2,PDK1,SCD,SRD5A3,SUMO1
MAF	transcription regulator		-1.067	0.00051	CYP51A1,IDI1,LSS,NQO1
CREB3L3	transcription regulator			0.000541	APOA4,CYP27A1,CYP7A1
IL1A	cytokine		0.869	0.000561	ALDH1A1,CCL3,CYP1A1,CYP1A2,CYP3A5,HSD11B1,IL1R2
PPARG	ligand-dependent nuclear receptor		-1.672	0.000568	ACADM,APOA2,ELOVL6,EPHX1,FABP1,MGST1,PID1,SCD,SCP2,TBCC
RIPK2	kinase		-0.152	0.000569	ACADM,CYP7A1,FABP1,SCD
CYP8B1	enzyme			0.000582	ABCG8,CYP7A1
Nuclear factor 1	group			0.000597	CYP1A1,CYP1A2,HSD17B7
carbohydrate	chemical - endogenous mammalian			0.000597	ACACB,ELOVL6,SCD
CTNNB1	transcription regulator		-1.628	0.000602	ALDH1A1,CCL3,CRIP1,CYP1A1,CYP1A2,CYP51A1,GPR1,HHEX,HMGCS1,IDI1,RCN1,SCD,SMS,SUMO1
NR5A1	ligand-dependent nuclear receptor			0.000632	CYP7A1,GSTA2,GSTA4,SULT2A1
GNA14	enzyme			0.000632	GADD45A,MAP3K8,MGST1,PDK1
LEPR	transmembrane receptor			0.000688	ABCG8,APOA2,APOA4,APOB,IL1R2,SREBF2
IL13	cytokine		-0.333	0.000715	CCL3,DHCR24,FADS1,FADS2,FCGR2B,HSD11B1,IL1R2,MSMO1,PID1
SCP2	transporter			0.000719	CYP7A1,FABP1,SCP2
CD36	transmembrane receptor		-0.225	0.000769	APOA4,APOB,ERN1,FABP1,SCD
noladin ether	chemical - endogenous mammalian			0.000774	CYP27A1,CYP7A1
HINT1	enzyme			0.000785	ELOVL5,FADS1,FADS2
IL1	group		0.832	0.000819	CCL3,CYP1A1,CYP1A2,CYP27A1,CYP7A1,HSD11B1,IL1R2,SULT2A1
IFI16	transcription regulator		-0.762	0.000851	CCL3,CYP1A1,GADD45A,MGST1
L-glutamic acid	chemical - endogenous mammalian		-1.432	0.000877	CETN2,CYP7A1,FADS1,FADS2,SLC1A1
STAT5B	transcription regulator		0.522	0.000896	CDO1,CYP39A1,CYP3A5,GADD45A,NQO1,SCD,SULT2A1
sphingomyelin	chemical - endogenous mammalian			0.00093	ELOVL5,ELOVL6,SCD
lithocholic acid	chemical - endogenous mammalian			0.00093	CYP3A5,SLC10A1,SULT2A1
dinoprost	chemical - endogenous mammalian		1.091	0.000935	ANXA4,GSTM1,MGST1,SCP2
AR	ligand-dependent nuclear receptor		-1.782	0.000951	ALDH1A1,CDO1,DBI,DHCR24,DHCR7,EPHX1,ERN1,GSTM1,MSMO1,SULT2A1
SMAD3	transcription regulator		-0.218	0.000971	APOA2,APOA4,APOB,CYP1A1,CYP51A1,CYP7A1,HHEX
TGFB1	growth factor		-0.137	0.00101	ALDH2,APOB,ARHGEF19,C4BPB,CCL3,CYP1A1,CYP7A1,GADD45A,HADH,HHEX,HSD17B6,IDI1,LPCAT3,MAPKAPK2,MSMO1,MYL12A,PCCB,RHOU,RND1,SCD,SLC20A1
bile acid	chemical - endogenous mammalian			0.00101	CYP7A1,EPHX1,SLC10A1
linoleic acid	chemical - endogenous mammalian		-1.951	0.00107	ACADM,APOB,FABP1,SCD
FOXA3	transcription regulator			0.00109	ACADM,CYP2C19,CYP3A5
arachidonic acid	chemical - endogenous mammalian		1.387	0.00109	ELOVL6,FABP1,FADS1,FADS2,SCD
FABP1	transporter			0.00118	ABCG8,CYP7A1,SCP2
ACACB	enzyme			0.00118	ACACB,SCD,SREBF2
ACSL3	enzyme			0.00123	ACACB,SCD
AHR	ligand-dependent nuclear receptor		-1.479	0.00125	ALDH2,CYP1A1,CYP1A2,GADD45A,NQO1,SCD,SLC1A1,TIPARP
PLIN5	other			0.00127	ACADM,FABP1,NQO1
NR2F2	ligand-dependent nuclear receptor			0.00127	ALDH2,APOA4,CYP7A1
APOB	transporter			0.00127	APOA4,APOB,SCD
oleic acid	chemical - endogenous mammalian		-1.507	0.00135	ACADM,APOB,FABP1,GADD45A,SCD
SLC10A1	transporter			0.0015	CYP7A1,SULT2A1
Ncoa6	transcription regulator			0.0015	CYP7A1,SCD
Tnf (family)	group		1.133	0.00151	CCL3,CYP1A1,CYP1A2,CYP3A5,HSD11B1
ESR1	ligand-dependent nuclear receptor		-1.08	0.00151	ABCG8,ANXA4,BCL2L2,CYP1A1,CYP7A1,DHCR24,DHCR7,FABP1,GCSH,HSD17B4,HSD17B7,MAP3K8,NQO1,RND1,SCD,SLC10A1,UGP2
CIDEC	other			0.00167	ACADM,SCD,SREBF2
22(R)-hydroxycholesterol	chemical - endogenous mammalian			0.00167	ABCG8,CYP7A1,HSD11B1
FOXA2	transcription regulator			0.00173	APOB,EPHX1,GSTM3,HADH,SCD,SLC10A1
sucrose	chemical - endogenous mammalian			0.00178	ACACB,ELOVL6,SCD
GCK	kinase			0.00178	ACADM,HADH,SCD
NRG4	growth factor			0.0018	ELOVL5,SCD
3,5-L-diiodothyronine	chemical - endogenous mammalian			0.0018	CYP7A1,SCD
mir-122	microRNA		-0.762	0.00182	BCL2L2,CDA,CYP1A2,CYP7A1
SIRT6	enzyme			0.00189	ELOVL6,LSS,SCD,SREBF2
HDAC3	transcription regulator			0.00189	ACACB,ELOVL5,ELOVL6,SCD
NCOR1	transcription regulator			0.00196	CYP3A5,CYP7A1,DBI,DHCR24
NPC1L1	transporter			0.00212	HMGCS1,SREBF2
LXR ligand-LXR-Retinoic acid-RXRÎ±	complex			0.00212	ABCG8,CYP7A1
LIPC	enzyme			0.00212	APOA2,APOB
Ahr-Arnt	complex			0.00212	CYP1A1,CYP1A2
nicotinic acid	chemical - endogenous mammalian			0.00228	ELOVL5,ELOVL6,FABP1
SMAD4	transcription regulator			0.00236	APOA2,APOA4,APOB,GADD45A,HHEX,SCD
Ige	complex		0	0.00239	CCL3,FCGR2B,MAP3K8,MAPKAPK2,PEBP1,PTPN9,SCD
KLF15	transcription regulator			0.00242	ACADM,GPR1,SCD
Ahr-aryl hydrocarbon-Arnt	complex			0.00246	CYP1A1,CYP1A2
nitric oxide	chemical - endogenous mammalian			0.00263	GADD45A,GSTA4,GSTM1,MGST1,NQO1
CYP1A1	enzyme			0.00279	ANXA4,CYP1A1,GSTM3,NQO1
MBTPS1	peptidase			0.00283	SCD,SREBF2
HNF4Î± dimer	complex			0.00283	CYP7A1,FABP1
diacylglycerol	chemical - endogenous mammalian			0.00283	ACADM,FABP1
APOA2	transporter			0.00283	ACADM,APOB
BMP6	growth factor			0.00288	ACADM,CYP39A1,EPHX1,SLC20A1
IGF2	growth factor			0.00296	APOA2,DHCR7,ELOVL6,GADD45A,SLC20A1
MYC	transcription regulator		-1.869	0.00301	ACADM,ANXA4,CRIP1,DBI,FABP1,FADS2,GADD45A,GCSH,GLRX5,NQO1,PDK1,SCD,SMS,ST3GAL3,SUMO1
L-cysteine	chemical - endogenous mammalian			0.00322	CDO1,SCD
FABP2	transporter			0.00322	ABCG8,ACACB
EHHADH	enzyme			0.00322	LPCAT3,SCP2
MTORC1	complex			0.00334	IDI1,SCD,SREBF2
FGF10	growth factor			0.00334	CYP51A1,LSS,SCD
thyroid hormone	chemical - endogenous mammalian			0.00356	APOA4,CYP7A1,DBI,SREBF2,UGP2
EGF	growth factor		-0.454	0.00357	CYP1A1,GADD45A,GSTA4,HMGCS1,IDI1,IL1R2,LPCAT3,SCD,ST3GAL3
APOE	transporter			0.0037	ABCG8,APOB,CYP3A5,CYP7A1,FCGR2B,HSD11B1,SREBF2
NR5A2	ligand-dependent nuclear receptor		-0.42	0.00371	ABCG8,CYP27A1,CYP7A1,SLC10A1
MAP4K4	kinase		1.067	0.00371	ACACB,HADH,SCD,SCP2
Esrra	transcription regulator		-0.343	0.00371	ACADM,APOA4,FABP1,PDK1
IFNA1/IFNA13	cytokine			0.00387	CYP1A1,CYP1A2,CYP3A5
ATF4	transcription regulator		-0.277	0.00397	ABCG8,CYP27A1,CYP7A1,GADD45A,MGST1
FOXO1	transcription regulator		0.342	0.00401	BCL2L2,CYP7A1,ELOVL5,ELOVL6,GADD45A,HAL,SCD,SREBF2
UCP1	transporter		1.342	0.00415	ERN1,GADD45A,GSTM1,HSD17B7,SMS
SCARB1	transporter			0.00426	ABCG8,APOB,SREBF2
oxysterol	chemical - endogenous mammalian			0.00455	CYP7A1,SCP2
Sos	group			0.00461	ELOVL6,MGST1,NSDHL,SCD,TIPARP
SPP1	cytokine		0.665	0.0048	CCL3,CYP39A1,CYP7A1,DHCR7,SC5D
SRC	kinase			0.00481	ABCG8,CYP1A1,RETSAT,SUMO1
NRIP1	transcription regulator			0.00487	ACACB,CYP1A1,SCD
GPS2	transcription regulator			0.00487	CYP7A1,PID1,TBCC
NR4A1	ligand-dependent nuclear receptor			0.00492	ABCG8,APOB,PDK1,PEBP1,SCD,UGP2
PLIN1	other			0.00503	ACACB,ACADM
Ncoa-Nr1i2-Rxra	complex			0.00503	CYP2C19,CYP3A5
MLX	transcription regulator			0.00503	ELOVL6,SCD
CLPP	peptidase			0.00509	ACADM,ALDH2,HADH
ZNF140	transcription regulator			0.00533	FCGR2B
TNIP2	other			0.00533	MAP3K8
SLC30A9	transporter			0.00533	CYP1A1
PISD	enzyme			0.00533	PCYT2
OVGP1	enzyme			0.00533	MAPKAPK2
NAPB	transporter			0.00533	CYP1A1
miR-634 (miRNAs w/seed ACCAGCA)	mature microRNA			0.00533	GRB2
metabolite	chemical - endogenous mammalian			0.00533	NQO1
LOC299282	other			0.00533	CYP27A1
KIF26B	other			0.00533	NQO1
GSTT1	enzyme			0.00533	GSTM3
DPP3	peptidase			0.00533	NQO1
BFAR	enzyme			0.00533	TMBIM6
AHRR	transcription regulator			0.00533	CYP1A1
AHCTF1	transcription regulator			0.00533	CETN2
5,7-dimethoxyflavone	chemical - endogenous mammalian			0.00533	CYP1A1
3,7,12-trihydroxycoprostane	chemical - endogenous mammalian			0.00533	CYP3A5
FGF1	growth factor			0.00537	CCL3,GSTM1,NQO1,RHOU
ARNT	transcription regulator			0.00537	CYP1A1,CYP1A2,MPP1,NQO1
GNAQ	enzyme			0.00551	GADD45A,MAP3K8,MGST1,PDK1
OSBPL8	transporter			0.00555	CYP7A1,SREBF2
FUT8	enzyme			0.00555	ALDH2,GSTM3
ATP2A2	transporter			0.00555	ACACB,SCD
CIP2A	other			0.00577	GADD45A,LRP4,PDK1
SPOP	other			0.00608	DHCR24,DHCR7
Ncoa-Nr1i3-Rxra	complex			0.00608	CYP2C19,CYP3A5
LGR5	transmembrane receptor			0.00608	CYP1A2,HAL
Iga	complex			0.00608	CCL3,FCGR2B
hemoglobin	complex			0.00608	MGST1,NQO1
LIPE	enzyme			0.00612	ALDH1A1,CDO1,MAPKAPK2,SCD
glucosamine	chemical - endogenous mammalian			0.0065	ACADM,APOB,PCCB
SIRT3	enzyme			0.00676	ACADM,PDK1,SCD
IL1RN	cytokine		-1.131	0.00677	CYP1A2,CYP3A5,CYP7A1,HSD11B1
RXRB	ligand-dependent nuclear receptor			0.00702	ACADM,ALDH1A1,FABP1
FGF4	growth factor			0.00721	HMGCS1,SCD
KDM8	enzyme			0.00729	DHCR24,LSS,PDK1
ARNTL	transcription regulator			0.00756	ELOVL6,NQO1,SCD
Pkc(s)	group	Inhibited	-2.219	0.00775	CYP1A1,ERN1,GADD45A,GSTA2,NQO1
SULT1E1	enzyme			0.00781	APOB,ELOVL6
FXR ligand-FXR-Retinoic acid-RXRÎ±	complex			0.00781	ABCG8,SULT2A1
CAR ligand-CAR-Retinoic acid-RXRÎ±	complex			0.00781	CYP2C19,CYP3A5
AGPAT2	enzyme			0.00781	ELOVL6,SCD
9Z,11E-octadecadienoic acid	chemical - endogenous mammalian			0.00781	FABP1,FADS1
rituximab	biologic drug			0.00843	CCL3,PEBP1
GLP-1-(7-34)-amide	biologic drug			0.00843	CYP7A1,NQO1
DL-fructose	chemical - endogenous mammalian			0.00843	ELOVL6,SCD
HMGA1	transcription regulator		1	0.00859	CYP7A1,DHCR7,IDI1,MAPKAPK2
NFIA	transcription regulator			0.00908	CYP1A2,HSD17B7
HSD17B4	enzyme			0.00974	LPCAT3,SCP2
CLDN6	other			0.00974	EIF2AK4,ERN1
BCAP31	transporter			0.00974	ERN1,SCD
PDGF BB	complex		-1.71	0.00991	CDO1,GADD45A,HMGCS1,MGST1,SCD,SLC1A1
D-glucose	chemical - endogenous mammalian		-1.362	0.0102	ACADM,APOB,CYP7A1,DBI,ELOVL6,NQO1,PCCB,PDK1,SCD,SUMO1
EP300	transcription regulator			0.0103	ACACB,ACADM,CYP1A1,CYP7A1,HSD11B1,MAP3K8,TIPARP
NR1H3	ligand-dependent nuclear receptor		-0.294	0.0104	ABCG8,CYP7A1,HSD11B1,SCD,SREBF2
JINK1/2	group			0.0104	CYP7A1,SCD
CBS/CBSL	enzyme			0.0104	APOB,CDO1
ASXL2	other			0.0104	HSD11B1,SCD
TRIP11	transcription regulator			0.0106	CYP1A1
RTN2	other			0.0106	SLC1A1
retinoyl glucuronide	chemical - endogenous mammalian			0.0106	CYP1A2
LINC00667	other			0.0106	PDK1
hexadecanedioic acid	chemical - endogenous mammalian			0.0106	FABP1
FFAR3	G-protein coupled receptor			0.0106	FADS2,FCGR2B,RCN1
ENC1	peptidase			0.0106	NQO1
BDNF	growth factor			0.0106	BCL2L2,ELOVL6,HSD17B4,PTPN9,TIPARP,TMBIM6
PRKAA1	kinase		0.762	0.0107	CYP3A5,ERN1,MGST1,RHOU
MYOD1	transcription regulator		0.192	0.0109	ACACB,CDO1,GADD45A,GRB2,HADH
ATG7	enzyme			0.011	ACACB,NQO1,SREBF2
CRBN	enzyme			0.0111	ERN1,SMS
EGR2	transcription regulator		-1	0.0112	CYP51A1,DHCR7,IL1R2,SCD
NFIL3	transcription regulator			0.0119	GADD45A,SCD
MAX	transcription regulator			0.0121	FADS2,GADD45A,PDK1
homocysteine	chemical - endogenous mammalian			0.0121	GADD45A,IDI1,SREBF2
PRKAG3	other			0.0124	CYP27A1,RHOU,SMS,UGP2
MAPK9	kinase			0.0124	CYP1A1,GADD45A,GSTM1,SCD
SIAH2	transcription regulator			0.0126	DBI,DHCR24
PCYT1A	enzyme			0.0126	MAPKAPK2,SCD
ITCH	enzyme			0.0126	ELOVL5,SC5D
HOXC8	transcription regulator			0.0126	IL1R2,NQO1
FGFR4	kinase			0.0126	ACACB,CYP7A1
MRTFB	transcription regulator			0.0129	DHCR24,FADS2,GADD45A,SLC20A1
Lh	complex	Inhibited	-2.177	0.0135	DHCR7,HSD11B1,MSMO1,SULT2A1,TMBIM6
PIK3R1	kinase			0.0136	CCL3,ERN1,PDK1
taurocholic acid	chemical - endogenous mammalian			0.0142	CYP27A1,CYP7A1
RARB	ligand-dependent nuclear receptor			0.0145	ACADM,APOA4,GADD45A,SLC10A1
cyclosporin A	biologic drug		1.091	0.0149	APOB,CYP27A1,CYP3A5,CYP7A1,GSTM3,SCD,SREBF2
FANCD2	other			0.015	SCD,SCP2
DMRT1	transcription regulator			0.0152	ALDH1A1,DHCR7,SLC1A1
TG	other			0.0158	CYP7A1,IL1R2
SELP	transmembrane receptor			0.0158	CCL3,IL1R2
RXRG	ligand-dependent nuclear receptor			0.0158	ACADM,FABP1
ZNF350	transcription regulator			0.0159	GADD45A
PPP1R1A	phosphatase			0.0159	ERN1
NRG1	growth factor			0.0159	BDH2,IDI1,LPCAT3,PCCB,SLC1A1
KLF16	transcription regulator			0.0159	CYP1A1
ELOVL2	enzyme			0.0159	SCD
2,2-(2-chlorophenyl-4'-chlorophenyl)-1,1-dichloroethene	chemical - endogenous mammalian			0.0159	CYP1A1
14,15-DHET	chemical - endogenous mammalian			0.0159	APOA2
SLC2A1	transporter			0.0166	ALDH1L2,NQO1
PIAS1	transcription regulator			0.0166	GADD45A,SCD
LPIN1	phosphatase			0.0166	ACADM,SCD
HSPG2	enzyme			0.0166	APOB,GADD45A
dihydrotestosterone	chemical - endogenous mammalian		-1.982	0.0168	CCL16,CDO1,DBI,DHCR24,SCD,SCP2,SREBF2,SULT2A1
MRTFA	transcription regulator			0.0171	DHCR24,FADS2,GADD45A,SLC20A1
MEX3A	other			0.0175	ABCG8,CYP27A1
RGS2	enzyme			0.0178	ANXA4,HADH,HSD11B1
FOLR1	transporter			0.0178	NSDHL,SCD,ST3GAL3
palmitic acid	chemical - endogenous mammalian		-0.97	0.0187	ACADM,ELOVL6,ERN1,FABP1,SCD
INHA	growth factor			0.0197	CYP51A1,EPHX1,HSD17B11
TNFSF12	cytokine			0.0202	BCL2L2,CCL3,IL1R2
T3-TR-RXR	complex			0.0202	CYP7A1,SREBF2
ITGAM	transmembrane receptor			0.0202	CCL3,GSTM3
MAPK14	kinase		-0.218	0.021	CYP51A1,CYP7A1,GADD45A,SREBF2
PRL	cytokine	Inhibited	-2.219	0.0211	GSTM1,HSD17B7,MGST1,SCP2,SLC10A1
PCGEM1	other			0.0211	DHCR24,LSS
mir-96	microRNA			0.0211	CYP7A1,GRB2
ASXL1	transcription regulator			0.0211	HSD11B1,SCD
tyrosine kinase	group			0.0212	CYP1A1
Sapk	group			0.0212	GADD45A
RAR ligand-RARÎ±-Retinoic acid-RXRÎ±	complex			0.0212	SLC10A1
NPSR1	G-protein coupled receptor			0.0212	GADD45A
NFX1	transcription regulator			0.0212	HSD17B7
NEK2	kinase			0.0212	GADD45A
miR-370-3p (and other miRNAs w/seed CCUGCUG)	mature microRNA			0.0212	MAP3K8
GSTZ1	enzyme			0.0212	NQO1
GRM2	G-protein coupled receptor			0.0212	SLC1A1
FOXH1	transcription regulator			0.0212	ALDH1A1
CD93	other			0.0212	CYP27A1
BAG4	other			0.0212	APOB
ARTN	growth factor			0.0212	ALDH1A1
adalimumab	biologic drug			0.0212	FCGR2B
SELPLG	other			0.0221	CCL3,IL1R2
PEBP1	other			0.0221	ELOVL6,SCD
RPS6KB1	kinase			0.0231	DHCR24,SREBF2
LHCGR	G-protein coupled receptor			0.0231	IL1R2,SULT2A1
IHH	enzyme			0.0231	HSD17B7,SRD5A3
GNA15	enzyme			0.0232	CDO1,GADD45A,MGST1
NR0B1	ligand-dependent nuclear receptor			0.0241	CYP7A1,SULT2A1
HR	transcription regulator			0.0241	HAL,IL1R2
CASP1	peptidase			0.0241	SCD,SREBF2
NRAS	enzyme	Activated	2	0.0243	ACADM,ANXA4,EPHX1,NQO1
VitaminD3-VDR-RXR	complex			0.0251	GADD45A,SULT2A1
LGR4	transmembrane receptor			0.0251	CYP1A2,HAL
KDM1A	enzyme	Activated	2	0.0254	CDA,HSD11B1,RHOU,SCD
PRKAA2	kinase			0.0259	CYP3A5,ERN1,MGST1
BHLHE40	transcription regulator			0.0259	EPHX1,GSTM3,IL1R2
lipid	chemical - endogenous mammalian			0.0261	DHCR7,FABP1
A2M	transporter			0.0261	ERN1,SREBF2
TXLNG	other			0.0264	SCD
TRA2B	other			0.0264	NQO1
SLC10A2	transporter			0.0264	CYP7A1
RNF5	enzyme			0.0264	SREBF2
NEU1	enzyme			0.0264	SREBF2
MARCHF3	other			0.0264	FCGR2B
ITGAX	transmembrane receptor			0.0264	CCL3
HSD17B1	enzyme			0.0264	HSD17B7
dihydrosphingosine 1-phosphate	chemical - endogenous mammalian			0.0264	ERN1
delta-12-prostaglandin J2	chemical - endogenous mammalian			0.0264	CCL3
CDKN2D	transcription regulator			0.0264	PEBP1
MED13	transcription regulator			0.0271	ELOVL6,SCD
beta-carotene	chemical - endogenous mammalian			0.0282	DBI,ELOVL6
CD86	transmembrane receptor			0.0293	BCL2L2,CCL3
C/EBP	group			0.0293	CYP1A1,HSD11B1
GH1	growth factor			0.0294	DBI,GADD45A,MGST1
cholecalciferol	chemical - endogenous mammalian			0.03	CDA,CYP27A1,SLC20A1
STAT5a/b	group			0.0306	IDI1,SLC10A1,UGP2
IL6	cytokine		1.476	0.0308	APOB,CYP1A1,CYP1A2,CYP3A5,ERN1,GADD45A,GSTA4,SC5D,SLC10A1
TXN	enzyme			0.0315	ACADM,CYP1A1
CYP1A2	enzyme			0.0315	GSTM3,NQO1
ALB	transporter			0.0315	ERN1,SCD
SPIC	transcription regulator			0.0316	FCGR2B
SLCO1C1	transporter			0.0316	ALDH1A1
PLAA	other			0.0316	ANXA4
PDE8A	enzyme			0.0316	CYP51A1
obinutuzumab	biologic drug			0.0316	CCL3
NFE2L3	transcription regulator			0.0316	NQO1
mir-302	microRNA			0.0316	CCL3
IGF2BP2	translation regulator			0.0316	ELOVL6
Ifna4	other			0.0316	TRIM38
FA2H	enzyme			0.0316	SCD
BCL11A	transcription regulator			0.0316	GADD45A
BARD1	transcription regulator			0.0316	CYP1A1
HRAS	enzyme			0.0317	ACADM,CYP1A1,EPHX1,MAP3K8,MSMO1,MYL12A,NQO1,SCD
SIRT1	transcription regulator		-0.816	0.0322	ACADM,ANXA4,CYP1A1,GADD45A,GSTM1,GSTM3
ANGPT2	growth factor			0.0335	CYP51A1,HMGCS1,MGST1,ST13
CD3 group	group			0.0337	LPCAT3,SCD
taurine	chemical - endogenous mammalian			0.0349	ACADM,CDO1
miR-124-3p (and other miRNAs w/seed AAGGCAC)	mature microRNA		1.192	0.0354	DHCR24,ELOVL5,ERN1,HADH
SFRP1	transmembrane receptor			0.036	ELOVL6,SCD
leukotriene D4	chemical - endogenous mammalian			0.036	CCL3,MAP3K8
EIF2S1	translation regulator			0.036	ALDH1L2,GADD45A
CD5	transmembrane receptor			0.036	CCL3,MSMO1
TSC2	other			0.0364	CRIP1,NSDHL,SCD
IgG	complex		1.217	0.0364	CCL3,CYP27A1,DHCR7,FCGR2B
taspoglutide	biologic drug			0.0367	FABP1
PICK1	enzyme			0.0367	SLC1A1
OBP2B	transporter			0.0367	SCD
miR-511-5p (miRNAs w/seed UGUCUUU)	mature microRNA			0.0367	CCL3
MED28	other			0.0367	CRIP1
Immunoglobulin Lambda Light Chain	group			0.0367	ERN1
CYP	group			0.0367	NQO1
CLEC4M	other			0.0367	CCL3
CLEC2A	other			0.0367	CCL3
ABCB11	transporter			0.0367	CYP7A1
20-hydroxyeicosatetraenoic acid	chemical - endogenous mammalian			0.0367	APOA2
CLUH	translation regulator			0.0372	ALDH2,PCCB
progesterone	chemical - endogenous mammalian		-1.124	0.0374	ALDH1A1,CYP1A1,CYP3A5,HSD11B1,HSD17B4,PDK1,SCD,TIPARP
C5	cytokine			0.0377	CCL3,ERN1,FCGR2B
EFNA2	kinase			0.0384	SLC20A1,SUMO1
SRF	transcription regulator			0.0393	GADD45A,LPCAT3,LRP4,MGST1,SREBF2
ZBTB20	transcription regulator			0.0396	CYP1A2,CYP3A5
butyric acid	chemical - endogenous mammalian		-1.213	0.04	ALDH1A1,CETN2,CYP1A1,DHCR24,GADD45A,PDK1
Immunoglobulin	complex			0.0403	CCL3,HAL,IL1R2,PDK1,RCN1,SCD,SCP2,UGP2
IL12B	cytokine			0.0409	ERN1,MAP3K8
SYVN1	transporter			0.0412	CDA,ERN1,SLC20A1
ZNF91	transcription regulator			0.0419	FCGR2B
U1 snRNP	complex			0.0419	CCL3
SMARCA1	transcription regulator			0.0419	GADD45A
phytanic acid	chemical - endogenous mammalian			0.0419	FABP1
non-esterified fatty acid	chemical - endogenous mammalian			0.0419	APOB
NCR3	transmembrane receptor			0.0419	CCL3
miR-217-5p (and other miRNAs w/seed ACUGCAU)	mature microRNA			0.0419	SCD
Ifi202b	other			0.0419	FCGR2B
GADD45GIP1	other			0.0419	GSTA2
fingolimod phosphate	chemical - endogenous mammalian			0.0419	ERN1
CFH	other			0.0419	APOB
APCS	other			0.0419	FCGR2B
mir-223	microRNA			0.042	HMGCS1,MSMO1,NQO1
ERN1	kinase			0.042	CYP1A2,SCD,SLC20A1
BRD4	kinase			0.042	FADS1,MLF2,NQO1
LPL	enzyme			0.0421	APOA4,APOB
HIC1	transcription regulator			0.0421	CDO1,FADS1
TYROBP	transmembrane receptor			0.0433	CCL3,FCGR2B
APP	other		-1.21	0.0434	BCL2L2,CCL3,DBI,FCGR2B,GRB2,GSTM3,MAPKAPK2,PDK1,PEBP1,SREBF2
actinomycin D	biologic drug		0.135	0.0457	CYP1A1,GADD45A,IL1R2,SLC20A1
IL25	cytokine			0.0459	CCL3,IL1R2
BCL11B	transcription regulator			0.0459	CCL3,MAP3K8
USP17L2 (includes others)	peptidase			0.047	ALDH1A1
ST6GAL1	enzyme			0.047	PDK1
SLC39A14	transporter			0.047	SCD
SHANK3	other			0.047	SLC17A1
RUNX1T1	transcription regulator			0.047	CCL3
PTMA	other			0.047	CCL3
phosphatidylinositol	chemical - endogenous mammalian			0.047	CYP7A1
PADI4	enzyme			0.047	GADD45A
GLP-1 (7-36) amide	biologic drug			0.047	SCD
FBXL5	enzyme			0.047	NQO1
CHCHD5	other			0.047	ACADM
CD244	transmembrane receptor			0.047	CCL3
BCG vaccine	biologic drug			0.047	CYP3A5
APOBEC1	enzyme			0.047	APOB
ADRA2A	G-protein coupled receptor			0.047	CYP1A1
2-hydroxyestradiol	chemical - endogenous mammalian			0.047	NQO1
SMPD1	enzyme			0.0472	CCL3,CYP7A1
MUC1	other			0.0472	ALDH1A1,MGST1
RET	kinase			0.0479	ANXA4,MAPKAPK2,ST13
NCOA1	transcription regulator			0.0479	APOA4,CYP1A1,CYP7A1
MLXIPL	transcription regulator			0.0479	ACACB,ELOVL6,SCD
GPER1	G-protein coupled receptor			0.0485	RND1,SLC1A1
CNR1	G-protein coupled receptor			0.0495	CYP27A1,CYP7A1,LRP4
