# Supplementary material for: Allele-biased expression of the bovine APOB gene associated with the cholesterol deficiency defect suggests cis-regulatory enhancer effects of the LTR retrotransposon insertion
Source: Sci Rep. 2022 Aug 5;12:13469. doi: 10.1038/s41598-022-17798-5 (PMC9355974; doi:10.1038/s41598-022-17798-5)
Supplement: Supplementary file 12 — Supplementary Information. [file 41598_2022_17798_MOESM12_ESM.sh]

#!/bin/bash
# 


PTH=/disk2/hadlich/1000bulls  	# Hauptverzeichnis für Daten und Programme
[ `hostname` = "30ngs1" ] && PTH=/disk1/hadlich/1000bulls 
BIN=$PTH/bin			# Programmverzeichnis
FASTQC=$BIN/FastQC/fastqc	
TRIMMOMATIC=$BIN/Trimmomatic-0.38/trimmomatic-0.38.jar 
BWA=$BIN/bwa-master/bwa
SAMTOOLS=$BIN/samtools-1.8/samtools
PICARD=$BIN/picard.jar
GATK=$BIN/GenomeAnalysisTK-3.8-1-0-gf15c1c3ef/GenomeAnalysisTK.jar
GENOME=$PTH/Reference/ARS-UCD1.2_Btau5.0.1Y	
KNOWNSITES=$PTH/Reference/ARS1.2PlusY_BQSR.vcf.gz
NCPU=30				# number of cores for step 1-4

#java -jar bin/picard.jar CreateSequenceDictionary REFERENCE=Reference/ARS-UCD1.2_Btau5.0.1Y.fa OUTPUT=Reference/ARS-UCD1.2_Btau5.0.1Y.dict

# Looping across entries in sample list
sed 1d $PTH/Sample_list_Reseq_Bern_2021_03_11.txt | while read line 
do
	PREFIX=`echo $line | cut -f7 -d' '`
	echo $PREFIX
	tmp=`ls $PTH/Fastq/${PREFIX}*_R1* 2>/dev/null | wc -l`
	echo $tmp
	#(( $tmp != 1 )) && continue
	RGID=`echo $PTH/Fastq/$line | cut -f3 -d' '`
	RGSM=`echo $PTH/Fastq/$line | cut -f2 -d' '`
	RGLB=`echo $PTH/Fastq/$line | cut -f4 -d' '`
	RGODPD=`echo $PTH/Fastq/$line | cut -f6 -d' '`

	if [ ! -f 4_picard/${RGSM}.sorted.bam ]
	then
	
		echo $PREFIX : $RGID : $RGSM : $RGLB

	###### STEP 1 : Trim and filter fastq
		IN=Fastq
		OUT=1_trimmomatic
		mkdir -p $OUT 
		## zcat 30401_TAGCTT_*_R1.fastq.gz > FBN010_2_R1.fq # for FBN010_2 + FBN019_2
		## zcat 30401_TAGCTT_*_R2.fastq.gz > FBN010_2_R2.fq # for FBN010_2 + FBN019_2
		Trimmed_r1=$OUT/${RGID}_R1-trimmed.fastq.gz
		Trimmed_r2=${Trimmed_r1/_R1-/_R2-}
		Singles_r1=$OUT/${RGID}_R1-singleton.fastq.gz
		Singles_r2=${Singles_r1/_R1-/_R2-}
		Fastq_r1=`ls $PTH/Fastq/${PREFIX}*_R1*`
		Fastq_r2=${Fastq_r1/_R1/_R2}
		java -jar $TRIMMOMATIC PE -threads $NCPU -summary $OUT/${RGID}.summary $Fastq_r1 $Fastq_r2 \
			$Trimmed_r1 $Singles_r1 $Trimmed_r2 $Singles_r2 ILLUMINACLIP:$PTH/illumina.fa:2:30:3:1:true \
			LEADING:20 TRAILING:20 SLIDINGWINDOW:3:15 AVGQUAL:20 MINLEN:35

	####### STEP 2 : FastQC
	
		IN=1_trimmomatic
		OUT=2_fastqc
		mkdir -p $OUT 
		$FASTQC -q -t $NCPU $IN/${RGID}_R[12]* -o $OUT
	
	####### STEP 3 : Map fastq
	
 		IN=1_trimmomatic
 		OUT=3_bwa
		mkdir -p $OUT 
		$BWA mem -M -t $NCPU -R @RG\\tID:${RGID}\\tPL:ILLUMINA\\tSM:${RGSM} $GENOME $IN/${RGID}_R1-trimmed.fastq.gz \
			$IN/${RGID}_R2-trimmed.fastq.gz > $OUT/${RGID}-pe.sam
		$SAMTOOLS sort -o $OUT/${RGID}-pe.sorted.bam -O BAM --threads $NCPU $OUT/${RGID}-pe.sam
		$SAMTOOLS index $OUT/${RGID}-pe.sorted.bam 
	
	####### STEP 4 : Merge multiple BAM files + rename BAM file with RGSM

		IN=3_bwa
		OUT=4_picard
		mkdir -p $OUT 
		cp $IN/${RGID}-pe.sorted.bam $OUT/${RGSM}.sorted.bam
		cp $IN/${RGID}-pe.sorted.bam.bai $OUT/${RGSM}.sorted.bam.bai
	#	java -Xmx100G -jar $PICARD MergeSamFiles I= $IN/FBN019-pe.sorted.bam I= $IN/FBN019_2-pe.sorted.bam O= $OUT/${RGSM}.sorted.bam VALIDATION_STRINGENCY=LENIENT ASSUME_SORTED=true MERGE_SEQUENCE_DICTIONARIES=true  # for FBN010 + FBN019
	
	fi
	
	####### STEP 5 : Mark duplicates + base quality recalibration

	IN=4_picard
	OUT=5_markdup
	mkdir -p $OUT 
	OUTFILE=$OUT/${RGSM}_dedup.bam
	[ ! -f $OUTFILE ] && java -Xmx100G -jar $PICARD MarkDuplicates \
		I= $IN/${RGSM}.sorted.bam O=$OUTFILE M= $OUT/${RGSM}_dedup.metrics \
		OPTICAL_DUPLICATE_PIXEL_DISTANCE=$RGODPD CREATE_INDEX=true VALIDATION_STRINGENCY=LENIENT
	
	# Warning: Track variant doesn't have a sequence dictionary built in, skipping dictionary validation
	# but has no effect: https://gatkforums.broadinstitute.org/gatk/discussion/6447/gzipped-gvcf-files
	OUTFILE=$OUT/${RGSM}_recal.table
	[ ! -f $OUTFILE ] && java -Xmx100G -jar $GATK -T BaseRecalibrator -nct 8 -R ${GENOME}.fa \
		-I $OUT/${RGSM}_dedup.bam -knownSites:vcf $KNOWNSITES -o $OUTFILE  

	OUTFILE=$OUT/${RGSM}_dedup_recal.bam
	[ ! -f $OUTFILE ] && java -Xmx100G -jar $GATK -T PrintReads -nct 4 -R ${GENOME}.fa \
		-I $OUT/${RGSM}_dedup.bam -BQSR $OUT/${RGSM}_recal.table -o $OUTFILE
	md5sum $OUTFILE > $OUTFILE.md5

	OUTFILE=$OUT/${RGSM}_after_recal.table
	[ ! -f $OUTFILE ] && java -Xmx100G -jar $GATK -T BaseRecalibrator -nct 8 -R ${GENOME}.fa \
		-I $OUT/${RGSM}_dedup_recal.bam -knownSites:vcf $KNOWNSITES -o $OUTFILE
	
	OUTFILE=$OUT/${RGSM}_recal_plots.pdf
	[ ! -f $OUTFILE ] && java -Xmx100G -jar $GATK -T AnalyzeCovariates -R ${GENOME}.fa \
		-before $OUT/${RGSM}_recal.table -after $OUT/${RGSM}_after_recal.table -plots $OUTFILE

        ####### STEP 6 : Create gvcf file

        IN=5_markdup
        OUT=6_gvcf
	mkdir -p $OUT 
	OUTFILE=$OUT/${RGSM}_dedup_recal.g.vcf.gz
	[ ! -f $OUTFILE ] && java -Xmx100G -jar $GATK -T HaplotypeCaller -nct 8 -R ${GENOME}.fa \
		-I $IN/${RGSM}_dedup_recal.bam -o $OUTFILE -ERC GVCF -variant_index_type LINEAR -variant_index_parameter 128000
	md5sum $OUTFILE > $OUTFILE.md5

        ####### STEP 7 : Callable loci

        IN=5_markdup
        OUT=7_callableloci
	mkdir -p $OUT 
	OUTFILE=$OUT/${RGSM}.CallableLoci.bed
	[ ! -f $OUTFILE ] && java -Xmx20G -jar $GATK -T CallableLoci -R ${GENOME}.fa \
		-I $IN/${RGSM}_dedup_recal.bam -summary $OUT/${RGSM}.CallableLoci.summary.txt -o $OUTFILE

        ####### STEP 8 : Calculate read coverage

        IN=5_markdup
        OUT=8_readcov
	mkdir -p $OUT 
	OUTFILE=$OUT/${RGSM}_dedup_recal.coverage
	[ ! -f $OUTFILE ] && java -Xmx100G -jar $GATK -T DepthOfCoverage -R ${GENOME}.fa \
		-I $IN/${RGSM}_dedup_recal.bam --omitDepthOutputAtEachBase --logging_level ERROR \
		--summaryCoverageThreshold 10 --summaryCoverageThreshold 20 --summaryCoverageThreshold 30 \
		--summaryCoverageThreshold 40 --summaryCoverageThreshold 50 --summaryCoverageThreshold 60 \
		--summaryCoverageThreshold 70 --summaryCoverageThreshold 80 --summaryCoverageThreshold 90 \
		--summaryCoverageThreshold 100 --summaryCoverageThreshold 150 --minBaseQuality 15 \
		--minMappingQuality 30 --start 1 --stop 1000 --nBins 999 -dt NONE -o $OUTFILE

done
